# Supplementary material for: Global, regional and national burden of colorectal cancer and its risk factors, 1990–2021: a systematic analysis for the GBD 2021
Source: Front Oncol. 2025 Nov 24;15:1673341. doi: 10.3389/fonc.2025.1673341 (PMC12682633; doi:10.3389/fonc.2025.1673341)
Supplement: Supplementary file 3 [file DataSheet3.csv]

Sex	Adjustment_Factor	MAE	RMSE	CRPS	Coverage
Male	4	84.47	99.698	117.044	100
Female	4	109.217	130.083	90.113	100
Both	4	150.036	168.229	111.06	100
