# Supplementary material for: Global, regional and national burden of colorectal cancer and its risk factors, 1990–2021: a systematic analysis for the GBD 2021
Source: Front Oncol. 2025 Nov 24;15:1673341. doi: 10.3389/fonc.2025.1673341 (PMC12682633; doi:10.3389/fonc.2025.1673341)
Supplement: Supplementary file 5 [file Table2.xlsx]

## Sheet: Sheet1
location_name	Incidence(95%UI)	Deaths(95%UI)	DALYs(95%UI)	ASIR(95%UI)	ASMR(95%UI)	ASDR(95%UI)
Global	2194143 (2001272,2359390)	1044072 (950187,1120169)	24401100 (22689369,26161518)	25.61 (23.32,27.52)	12.40 (11.24,13.31)	283.24 (263.11,303.33)
Andean Latin America	8452 (6699,10526)	5778 (4597,7047)	136183 (108535,167982)	14.39 (11.39,17.89)	10 (7.98,12.18)	226.76 (180.59,279.8)
Australasia	23281 (20502,26413)	8276 (7179,9408)	166740 (147524,186891)	43.97 (38.91,49.55)	14.62 (12.77,16.52)	327.19 (290.9,364.68)
Caribbean	18481 (16074,20936)	7882 (6867,8970)	179752 (155874,205420)	34.33 (29.87,38.86)	14.57 (12.72,16.6)	335.02 (290.41,383.11)
Central Asia	8893 (7942,9809)	6146 (5493,6772)	169952 (151537,187708)	10.82 (9.69,11.9)	7.87 (7.06,8.65)	196.55 (175.59,216.68)
Central Europe	85867 (79290,92787)	51843 (47752,55681)	1087562 (1003626,1168378)	38.82 (35.71,41.96)	22.58 (20.81,24.28)	506.48 (467.97,544.57)
Central Latin America	44552 (39665,49721)	22934 (20342,25521)	594117 (529274,662367)	17.74 (15.75,19.81)	9.3 (8.26,10.35)	231.95 (206.64,258.57)
Central Sub-Saharan Africa	4206 (3206,5574)	3687 (2802,4932)	109622 (82688,146971)	7.87 (6.09,10.53)	7.45 (5.77,10.14)	177.79 (135.17,238.59)
East Asia	684927 (559523,823301)	287880 (235559,343280)	7148995 (5822935,8561079)	31.6 (25.9,37.85)	13.78 (11.33,16.35)	334.5 (274.01,399.93)
Eastern Europe	113252 (104415,122489)	64373 (59115,69822)	1465104 (1343981,1600585)	32.11 (29.59,34.73)	18.05 (16.58,19.56)	424.54 (389.69,463.67)
Eastern Sub-Saharan Africa	17952 (15710,20779)	15967 (13940,18320)	444253 (385800,525458)	11.23 (9.84,12.77)	10.76 (9.41,12.15)	242.13 (211.3,279.08)
High-income Asia Pacific	207277 (179498,223332)	80691 (67267,88001)	1441630 (1272496,1549759)	44.89 (40.2,47.85)	14.99 (13.03,16.09)	331.48 (303.85,352.47)
High-income North America	244681 (226550,256377)	85865 (77871,90928)	1907928 (1788111,2003824)	38.75 (36.13,40.48)	12.95 (11.89,13.65)	316.04 (298.52,330.84)
North Africa and Middle East	66087 (58130,74936)	37395 (32759,42274)	1012652 (886199,1154503)	14.43 (12.67,16.35)	8.95 (7.85,10.08)	209.04 (183.16,237.28)
Oceania	482 (410,560)	382 (324,446)	11643 (9764,13750)	6.44 (5.55,7.42)	5.58 (4.8,6.42)	136.65 (116.1,159.45)
South Asia	85115 (76614,95248)	66943 (60197,74844)	1908668 (1711982,2155055)	5.65 (5.08,6.3)	4.63 (4.17,5.16)	120.37 (108.3,135.3)
Southeast Asia	116942 (101260,132256)	79420 (68450,89290)	2166650 (1868880,2456350)	17.7 (15.41,19.89)	12.74 (11.12,14.26)	313.37 (270.75,353.54)
Southern Latin America	24747 (21922,27561)	16117 (14307,18002)	349581 (311369,391893)	28.32 (25.1,31.53)	18.13 (16.12,20.25)	407.99 (363.05,457.56)
Southern Sub-Saharan Africa	7623 (6875,8472)	6130 (5550,6786)	166062 (149959,186753)	13.45 (12.16,14.83)	11.47 (10.37,12.61)	270.64 (244.94,301.85)
Tropical Latin America	44245 (40859,47144)	29415 (26981,31339)	744957 (694956,786849)	17.17 (15.82,18.31)	11.58 (10.59,12.34)	286.22 (266.67,302.45)
Western Europe	375462 (337713,401850)	156637 (136857,169939)	2912355 (2641021,3112519)	40.54 (37.17,43.07)	15.11 (13.53,16.25)	326.82 (301.67,347.23)
Western Sub-Saharan Africa	11620 (9673,13673)	10312 (8668,12100)	276692 (224568,328426)	6.29 (5.36,7.3)	5.98 (5.12,6.88)	132.05 (110.39,155.48)
