# Supplementary material for: Global, regional and national burden of colorectal cancer and its risk factors, 1990–2021: a systematic analysis for the GBD 2021
Source: Front Oncol. 2025 Nov 24;15:1673341. doi: 10.3389/fonc.2025.1673341 (PMC12682633; doi:10.3389/fonc.2025.1673341)
Supplement: Supplementary file 6 [file Table3.xlsx]

## Sheet: Sheet1
Location_name	ASIR，2021（95%UI)	1990-2021 EAPC of ASIR (95%CI)	ASMR，2021（95%UI)	1990-2021 EAPC of ASMR (95%CI)	ASDR，2021（95%UI)	1990-2021 EAPC of ASDR (95%CI)
American Samoa	19.36 (95%UI: 16.14, 23.75)	0.45 (0.36 to 0.54)	15.48 (95%UI: 12.96, 18.89)	0.22 (0.11 to 0.33)	366.75 (95%UI: 306.83, 450.38)	0.22 (0.11 to 0.33)
Andean Latin America	14.39 (95%UI: 11.39, 17.89)	1.43 (1.33 to 1.53)	10.00 (95%UI: 7.98, 12.18)	0.46 (0.36 to 0.57)	226.76 (95%UI: 180.59, 279.80)	0.39 (0.28 to 0.49)
Antigua and Barbuda	32.44 (95%UI: 29.54, 35.42)	1.50 (1.33 to 1.68)	14.95 (95%UI: 13.61, 16.34)	0.74 (0.56 to 0.92)	320.56 (95%UI: 294.20, 346.47)	0.61 (0.45 to 0.77)
Arab Republic of Egypt	12.57 (95%UI: 10.41, 15.33)	2.82 (2.57 to 3.07)	8.78 (95%UI: 7.29, 10.58)	2.15 (1.86 to 2.45)	212.77 (95%UI: 174.34, 258.80)	1.80 (1.56 to 2.04)
Argentine Republic	28.79 (95%UI: 25.21, 32.36)	0.61 (0.38 to 0.84)	19.44 (95%UI: 17.08, 21.88)	-0.06 (-0.27 to 0.16)	443.27 (95%UI: 387.89, 500.57)	0.00 (-0.20 to 0.20)
Australasia	43.97 (95%UI: 38.91, 49.55)	-0.58 (-0.71 to -0.45)	14.62 (95%UI: 12.77, 16.52)	-1.92 (-2.01 to -1.83)	327.19 (95%UI: 290.90, 364.68)	-2.06 (-2.17 to -1.96)
Australia	42.68 (95%UI: 37.58, 48.59)	-0.55 (-0.70 to -0.40)	13.98 (95%UI: 12.19, 15.90)	-1.95 (-2.05 to -1.85)	315.46 (95%UI: 278.06, 356.65)	-2.06 (-2.17 to -1.95)
Barbados	50.65 (95%UI: 39.74, 62.59)	1.74 (1.46 to 2.03)	22.93 (95%UI: 18.10, 27.93)	0.95 (0.70 to 1.20)	496.33 (95%UI: 387.48, 616.82)	0.86 (0.63 to 1.08)
Belize	16.66 (95%UI: 14.53, 19.41)	1.94 (1.53 to 2.35)	9.20 (95%UI: 7.95, 10.64)	1.23 (0.75 to 1.70)	218.78 (95%UI: 188.42, 255.02)	1.30 (0.85 to 1.76)
Bermuda	61.79 (95%UI: 51.46, 77.11)	0.33 (0.18 to 0.47)	18.37 (95%UI: 15.27, 22.59)	-1.25 (-1.43 to -1.08)	396.54 (95%UI: 329.53, 490.21)	-1.26 (-1.43 to -1.09)
Bolivarian Republic of Venezuela	18.16 (95%UI: 13.38, 23.62)	1.41 (1.22 to 1.60)	10.25 (95%UI: 7.64, 13.20)	0.49 (0.38 to 0.60)	254.94 (95%UI: 187.83, 332.69)	0.58 (0.47 to 0.70)
Bosnia and Herzegovina	30.79 (95%UI: 23.78, 38.32)	2.37 (2.08 to 2.67)	18.90 (95%UI: 14.84, 23.39)	1.39 (1.20 to 1.59)	423.43 (95%UI: 323.22, 528.91)	1.17 (0.95 to 1.39)
Brunei Darussalam	30.04 (95%UI: 25.37, 35.53)	-0.01 (-0.25 to 0.23)	20.16 (95%UI: 17.04, 23.91)	-0.50 (-0.80 to -0.21)	466.43 (95%UI: 393.67, 547.69)	-0.72 (-1.01 to -0.42)
Burkina Faso	6.26 (95%UI: 4.71, 7.98)	0.88 (0.80 to 0.95)	6.17 (95%UI: 4.70, 7.85)	0.81 (0.73 to 0.88)	134.58 (95%UI: 99.55, 173.68)	0.66 (0.57 to 0.75)
Canada	43.29 (95%UI: 38.58, 47.88)	-0.05 (-0.25 to 0.16)	14.15 (95%UI: 12.47, 15.80)	-1.04 (-1.14 to -0.94)	317.47 (95%UI: 285.08, 351.22)	-1.09 (-1.17 to -1.00)
Caribbean	34.33 (95%UI: 29.87, 38.86)	1.26 (1.19 to 1.34)	14.57 (95%UI: 12.72, 16.60)	0.27 (0.24 to 0.31)	335.02 (95%UI: 290.41, 383.11)	0.33 (0.28 to 0.37)
Central African Republic	9.11 (95%UI: 6.39, 12.71)	-0.11 (-0.16 to -0.05)	9.12 (95%UI: 6.40, 12.86)	-0.13 (-0.19 to -0.07)	229.71 (95%UI: 154.29, 327.17)	-0.17 (-0.23 to -0.10)
Central Asia	10.82 (95%UI: 9.69, 11.90)	-0.15 (-0.35 to 0.05)	7.87 (95%UI: 7.06, 8.65)	-0.50 (-0.64 to -0.35)	196.55 (95%UI: 175.59, 216.68)	-0.88 (-0.99 to -0.76)
Central Europe	38.82 (95%UI: 35.71, 41.96)	0.98 (0.82 to 1.14)	22.58 (95%UI: 20.81, 24.28)	-0.03 (-0.15 to 0.09)	506.48 (95%UI: 467.97, 544.57)	-0.12 (-0.24 to -0.00)
Central Europe, Eastern Europe, and Central Asia	31.75 (95%UI: 29.80, 33.57)	0.70 (0.63 to 0.76)	18.53 (95%UI: 17.39, 19.59)	-0.13 (-0.23 to -0.03)	423.37 (95%UI: 397.48, 448.17)	-0.40 (-0.51 to -0.29)
Central Latin America	17.74 (95%UI: 15.75, 19.81)	2.05 (1.99 to 2.11)	9.30 (95%UI: 8.26, 10.35)	0.86 (0.78 to 0.94)	231.95 (95%UI: 206.64, 258.57)	1.11 (1.03 to 1.18)
Central Sub-Saharan Africa	7.87 (95%UI: 6.09, 10.53)	0.24 (0.06 to 0.41)	7.45 (95%UI: 5.77, 10.14)	0.06 (-0.09 to 0.21)	177.79 (95%UI: 135.17, 238.59)	0.02 (-0.12 to 0.17)
Commonwealth of Dominica	24.62 (95%UI: 20.79, 29.66)	0.97 (0.87 to 1.08)	15.18 (95%UI: 12.81, 17.99)	0.61 (0.55 to 0.68)	331.61 (95%UI: 278.95, 402.29)	0.67 (0.61 to 0.74)
Commonwealth of the Bahamas	36.11 (95%UI: 28.86, 44.63)	1.49 (1.29 to 1.70)	18.47 (95%UI: 15.15, 22.54)	0.80 (0.67 to 0.93)	444.71 (95%UI: 357.74, 553.53)	0.65 (0.54 to 0.76)
Cook Islands	9.43 (95%UI: 7.53, 11.93)	-0.17 (-0.30 to -0.04)	5.68 (95%UI: 4.59, 7.09)	-1.19 (-1.35 to -1.04)	129.05 (95%UI: 102.56, 164.07)	-1.17 (-1.34 to -1.00)
Czech Republic	40.24 (95%UI: 33.58, 47.83)	-0.88 (-1.16 to -0.59)	20.16 (95%UI: 16.98, 23.84)	-2.05 (-2.24 to -1.86)	446.39 (95%UI: 371.66, 531.64)	-2.15 (-2.32 to -1.97)
Democratic People's Republic of Korea	15.43 (95%UI: 10.42, 22.53)	0.58 (0.47 to 0.68)	10.51 (95%UI: 7.05, 15.44)	-0.16 (-0.25 to -0.06)	283.00 (95%UI: 189.17, 427.86)	-0.10 (-0.18 to -0.03)
Democratic Republic of Sao Tome and Principe	12.15 (95%UI: 9.98, 14.94)	1.40 (1.34 to 1.46)	10.85 (95%UI: 8.98, 13.19)	1.13 (1.06 to 1.19)	231.19 (95%UI: 188.42, 286.26)	0.94 (0.87 to 1.00)
Democratic Republic of the Congo	6.90 (95%UI: 4.78, 9.92)	0.20 (-0.01 to 0.42)	6.59 (95%UI: 4.52, 9.67)	0.06 (-0.13 to 0.25)	156.42 (95%UI: 107.84, 227.19)	0.04 (-0.15 to 0.23)
Democratic Republic of Timor-Leste	10.66 (95%UI: 8.11, 13.78)	0.81 (0.62 to 1.00)	9.40 (95%UI: 7.23, 12.26)	0.45 (0.27 to 0.62)	227.22 (95%UI: 171.70, 296.93)	0.32 (0.11 to 0.53)
Democratic Socialist Republic of Sri Lanka	7.54 (95%UI: 4.99, 10.49)	1.35 (1.18 to 1.51)	4.52 (95%UI: 3.03, 6.20)	0.08 (-0.09 to 0.25)	109.54 (95%UI: 71.59, 153.93)	0.07 (-0.10 to 0.24)
Dominican Republic	15.45 (95%UI: 12.13, 19.74)	1.79 (1.57 to 2.00)	9.14 (95%UI: 7.10, 11.73)	1.02 (0.81 to 1.23)	215.86 (95%UI: 168.90, 277.61)	1.15 (1.01 to 1.29)
East Asia	31.60 (95%UI: 25.90, 37.85)	1.75 (1.66 to 1.84)	13.78 (95%UI: 11.33, 16.35)	-0.44 (-0.50 to -0.39)	334.50 (95%UI: 274.01, 399.93)	-0.59 (-0.66 to -0.51)
Eastern Europe	32.11 (95%UI: 29.59, 34.73)	0.62 (0.51 to 0.73)	18.05 (95%UI: 16.58, 19.56)	-0.19 (-0.30 to -0.08)	424.54 (95%UI: 389.69, 463.67)	-0.48 (-0.61 to -0.35)
Eastern Republic of Uruguay	43.22 (95%UI: 38.45, 48.54)	0.71 (0.58 to 0.84)	27.46 (95%UI: 24.25, 30.91)	0.03 (-0.06 to 0.13)	598.78 (95%UI: 533.29, 672.27)	-0.01 (-0.11 to 0.08)
Eastern Sub-Saharan Africa	11.23 (95%UI: 9.84, 12.77)	-0.10 (-0.21 to 0.01)	10.76 (95%UI: 9.41, 12.15)	-0.21 (-0.30 to -0.12)	242.13 (95%UI: 211.30, 279.08)	-0.58 (-0.68 to -0.48)
Federal Democratic Republic of Ethiopia	16.41 (95%UI: 13.70, 19.54)	-1.15 (-1.36 to -0.94)	15.91 (95%UI: 13.33, 19.01)	-1.32 (-1.51 to -1.13)	343.04 (95%UI: 284.97, 415.16)	-1.74 (-1.94 to -1.54)
Federal Democratic Republic of Nepal	4.85 (95%UI: 3.61, 6.39)	0.53 (0.19 to 0.88)	4.14 (95%UI: 3.09, 5.45)	0.14 (-0.19 to 0.48)	103.55 (95%UI: 76.75, 136.66)	-0.03 (-0.37 to 0.31)
Federal Republic of Germany	38.53 (95%UI: 33.72, 43.31)	-0.91 (-1.07 to -0.76)	14.63 (95%UI: 12.49, 16.47)	-2.18 (-2.29 to -2.06)	323.01 (95%UI: 286.33, 360.79)	-2.07 (-2.18 to -1.96)
Federal Republic of Nigeria	6.08 (95%UI: 4.88, 7.47)	0.67 (0.59 to 0.75)	5.78 (95%UI: 4.76, 6.96)	0.49 (0.41 to 0.56)	126.42 (95%UI: 98.66, 158.92)	0.31 (0.24 to 0.38)
Federal Republic of Somalia	9.93 (95%UI: 6.34, 14.70)	0.19 (0.13 to 0.24)	9.92 (95%UI: 6.38, 14.54)	0.21 (0.15 to 0.27)	243.25 (95%UI: 156.39, 363.26)	0.04 (-0.01 to 0.09)
Federated States of Micronesia	14.14 (95%UI: 10.28, 19.12)	0.22 (0.17 to 0.26)	12.42 (95%UI: 9.00, 16.65)	-0.11 (-0.14 to -0.07)	303.82 (95%UI: 219.46, 415.67)	-0.14 (-0.18 to -0.10)
Federative Republic of Brazil	17.23 (95%UI: 15.86, 18.39)	1.40 (1.29 to 1.51)	11.60 (95%UI: 10.60, 12.37)	0.63 (0.54 to 0.72)	287.32 (95%UI: 267.76, 303.88)	0.75 (0.66 to 0.84)
French Republic	41.80 (95%UI: 36.04, 47.25)	0.29 (0.17 to 0.41)	15.12 (95%UI: 12.88, 17.10)	-1.46 (-1.52 to -1.41)	324.49 (95%UI: 282.40, 367.06)	-1.37 (-1.43 to -1.31)
Gabonese Republic	15.45 (95%UI: 11.31, 20.01)	0.28 (0.23 to 0.34)	13.54 (95%UI: 9.99, 17.31)	-0.03 (-0.08 to 0.03)	319.35 (95%UI: 230.62, 421.91)	-0.14 (-0.20 to -0.09)
Georgia	18.73 (95%UI: 16.08, 21.69)	1.97 (1.54 to 2.41)	13.30 (95%UI: 11.42, 15.29)	2.09 (1.61 to 2.58)	328.78 (95%UI: 281.26, 381.66)	1.57 (1.17 to 1.97)
Global	25.61 (95%UI: 23.32, 27.52)	0.15 (0.12 to 0.19)	12.40 (95%UI: 11.24, 13.31)	-0.81 (-0.84 to -0.77)	283.24 (95%UI: 263.11, 303.33)	-0.83 (-0.87 to -0.80)
Grand Duchy of Luxembourg	37.51 (95%UI: 33.20, 42.15)	-0.48 (-0.79 to -0.18)	14.62 (95%UI: 12.82, 16.25)	-1.91 (-2.07 to -1.75)	299.97 (95%UI: 264.08, 334.57)	-2.09 (-2.26 to -1.91)
Greenland	38.22 (95%UI: 32.36, 45.88)	-0.95 (-1.04 to -0.87)	24.60 (95%UI: 20.85, 29.54)	-1.79 (-1.88 to -1.70)	572.67 (95%UI: 484.22, 684.00)	-1.83 (-1.90 to -1.76)
Grenada	31.36 (95%UI: 26.48, 36.76)	1.63 (1.39 to 1.88)	17.32 (95%UI: 14.67, 20.21)	1.07 (0.84 to 1.30)	387.52 (95%UI: 324.20, 453.25)	0.83 (0.69 to 0.98)
Guam	16.97 (95%UI: 14.62, 19.62)	0.01 (-0.26 to 0.28)	10.23 (95%UI: 8.77, 11.85)	-0.77 (-1.13 to -0.40)	291.86 (95%UI: 253.74, 332.83)	-0.12 (-0.43 to 0.19)
Hashemite Kingdom of Jordan	15.51 (95%UI: 11.84, 20.96)	0.64 (0.39 to 0.89)	8.78 (95%UI: 6.70, 11.64)	-0.61 (-0.81 to -0.41)	205.95 (95%UI: 158.78, 277.99)	-0.91 (-1.12 to -0.69)
Hellenic Republic	33.38 (95%UI: 29.96, 37.16)	-0.04 (-0.24 to 0.16)	14.03 (95%UI: 12.29, 15.52)	-0.75 (-0.95 to -0.54)	297.27 (95%UI: 268.42, 326.68)	-0.55 (-0.71 to -0.40)
High SDI	40.52 (95%UI: 37.45, 42.45)	-0.25 (-0.35 to -0.16)	15.02 (95%UI: 13.58, 15.92)	-1.31 (-1.34 to -1.27)	338.23 (95%UI: 316.75, 354.91)	-1.28 (-1.32 to -1.25)
High-income	40.56 (95%UI: 37.43, 42.37)	-0.22 (-0.33 to -0.10)	14.65 (95%UI: 13.17, 15.48)	-1.30 (-1.34 to -1.26)	329.71 (95%UI: 307.56, 345.09)	-1.26 (-1.29 to -1.22)
High-income Asia Pacific	44.89 (95%UI: 40.20, 47.85)	0.33 (0.23 to 0.43)	14.99 (95%UI: 13.03, 16.09)	-0.73 (-0.78 to -0.69)	331.48 (95%UI: 303.85, 352.47)	-0.93 (-0.98 to -0.88)
High-income North America	38.75 (95%UI: 36.13, 40.48)	-0.80 (-0.92 to -0.67)	12.95 (95%UI: 11.89, 13.65)	-1.63 (-1.69 to -1.57)	316.04 (95%UI: 298.52, 330.84)	-1.36 (-1.41 to -1.31)
High-middle SDI	34.00 (95%UI: 30.33, 37.95)	0.93 (0.89 to 0.97)	15.71 (95%UI: 14.14, 17.25)	-0.52 (-0.59 to -0.46)	364.61 (95%UI: 329.26, 404.77)	-0.69 (-0.74 to -0.64)
Hungary	49.51 (95%UI: 40.97, 59.24)	0.44 (0.14 to 0.73)	26.01 (95%UI: 21.73, 31.13)	-0.63 (-0.86 to -0.40)	614.96 (95%UI: 519.37, 736.20)	-0.53 (-0.75 to -0.30)
Independent State of Papua New Guinea	3.94 (95%UI: 3.08, 4.91)	-0.29 (-0.38 to -0.20)	3.56 (95%UI: 2.80, 4.41)	-0.36 (-0.43 to -0.28)	91.65 (95%UI: 70.55, 115.21)	-0.44 (-0.53 to -0.35)
Independent State of Samoa	11.59 (95%UI: 9.31, 14.21)	0.28 (0.22 to 0.34)	9.35 (95%UI: 7.59, 11.42)	-0.10 (-0.17 to -0.04)	221.44 (95%UI: 176.93, 274.29)	-0.02 (-0.10 to 0.05)
Ireland	40.89 (95%UI: 35.16, 46.57)	0.00 (-0.12 to 0.13)	14.38 (95%UI: 12.21, 16.40)	-1.72 (-1.80 to -1.64)	308.17 (95%UI: 267.90, 349.96)	-1.84 (-1.92 to -1.76)
Islamic Republic of Afghanistan	14.16 (95%UI: 6.79, 21.48)	0.57 (0.46 to 0.67)	12.30 (95%UI: 6.20, 18.55)	0.26 (0.19 to 0.33)	324.71 (95%UI: 146.82, 503.12)	0.16 (0.10 to 0.22)
Islamic Republic of Iran	13.19 (95%UI: 11.44, 14.76)	1.68 (1.45 to 1.91)	7.37 (95%UI: 6.31, 8.19)	0.51 (0.31 to 0.72)	174.30 (95%UI: 149.14, 193.93)	0.42 (0.20 to 0.63)
Islamic Republic of Mauritania	7.93 (95%UI: 5.79, 10.59)	0.66 (0.48 to 0.85)	7.09 (95%UI: 5.18, 9.50)	0.35 (0.18 to 0.52)	152.11 (95%UI: 111.06, 206.82)	0.11 (-0.06 to 0.28)
Islamic Republic of Pakistan	6.88 (95%UI: 5.67, 8.56)	0.66 (0.46 to 0.85)	6.29 (95%UI: 5.22, 7.80)	0.46 (0.24 to 0.68)	154.08 (95%UI: 125.46, 192.31)	0.40 (0.16 to 0.63)
Jamaica	31.70 (95%UI: 23.99, 42.39)	1.84 (1.46 to 2.22)	15.09 (95%UI: 11.62, 19.81)	1.09 (0.76 to 1.42)	353.13 (95%UI: 266.97, 471.23)	1.27 (0.89 to 1.66)
Japan	48.70 (95%UI: 44.07, 51.75)	0.29 (0.20 to 0.38)	15.89 (95%UI: 13.97, 16.97)	-0.64 (-0.70 to -0.58)	358.44 (95%UI: 327.93, 378.99)	-0.77 (-0.84 to -0.71)
Kingdom of Bahrain	18.79 (95%UI: 15.12, 25.02)	0.31 (0.05 to 0.57)	10.98 (95%UI: 8.94, 14.46)	-0.90 (-1.21 to -0.59)	227.10 (95%UI: 183.24, 307.76)	-1.16 (-1.42 to -0.91)
Kingdom of Belgium	36.35 (95%UI: 31.83, 40.73)	-0.65 (-0.78 to -0.51)	14.13 (95%UI: 12.20, 15.98)	-1.80 (-1.89 to -1.71)	301.55 (95%UI: 264.48, 338.67)	-1.76 (-1.87 to -1.65)
Kingdom of Bhutan	5.26 (95%UI: 3.97, 6.84)	0.36 (0.23 to 0.50)	4.41 (95%UI: 3.31, 5.68)	-0.08 (-0.19 to 0.02)	106.36 (95%UI: 78.43, 138.93)	-0.40 (-0.50 to -0.29)
Kingdom of Cambodia	16.99 (95%UI: 12.67, 21.96)	0.83 (0.74 to 0.92)	14.37 (95%UI: 10.80, 18.37)	0.37 (0.30 to 0.45)	353.09 (95%UI: 262.55, 456.87)	0.15 (0.09 to 0.21)
Kingdom of Denmark	43.45 (95%UI: 37.30, 49.33)	0.38 (0.08 to 0.68)	18.97 (95%UI: 16.41, 21.34)	-1.07 (-1.35 to -0.79)	384.64 (95%UI: 333.80, 432.46)	-1.36 (-1.62 to -1.09)
Kingdom of Eswatini	16.74 (95%UI: 10.96, 22.46)	1.41 (0.94 to 1.87)	15.24 (95%UI: 10.05, 20.14)	1.26 (0.77 to 1.74)	378.16 (95%UI: 242.58, 517.06)	1.41 (0.85 to 1.97)
Kingdom of Lesotho	14.06 (95%UI: 10.03, 19.74)	3.02 (2.60 to 3.44)	13.47 (95%UI: 9.64, 19.03)	2.96 (2.53 to 3.39)	328.58 (95%UI: 228.45, 473.52)	3.20 (2.72 to 3.67)
Kingdom of Morocco	11.56 (95%UI: 8.38, 15.19)	1.98 (1.86 to 2.10)	8.33 (95%UI: 6.20, 10.64)	1.32 (1.21 to 1.42)	200.91 (95%UI: 146.47, 263.30)	1.16 (1.06 to 1.25)
Kingdom of Norway	47.11 (95%UI: 42.42, 50.84)	0.34 (0.17 to 0.51)	18.12 (95%UI: 15.88, 19.54)	-0.98 (-1.06 to -0.89)	369.37 (95%UI: 337.20, 395.53)	-1.22 (-1.31 to -1.13)
Kingdom of Saudi Arabia	14.88 (95%UI: 12.12, 18.16)	2.79 (2.48 to 3.10)	7.64 (95%UI: 6.29, 9.36)	1.08 (0.74 to 1.43)	190.23 (95%UI: 152.15, 235.94)	1.18 (0.85 to 1.51)
Kingdom of Spain	46.22 (95%UI: 40.40, 51.48)	0.88 (0.66 to 1.10)	16.59 (95%UI: 14.25, 18.69)	-0.50 (-0.62 to -0.37)	361.91 (95%UI: 315.71, 403.81)	-0.59 (-0.72 to -0.46)
Kingdom of Sweden	34.34 (95%UI: 29.04, 40.05)	0.10 (-0.14 to 0.34)	14.37 (95%UI: 11.88, 16.75)	-0.78 (-0.93 to -0.62)	293.06 (95%UI: 249.23, 339.71)	-0.91 (-1.08 to -0.75)
Kingdom of Thailand	26.25 (95%UI: 19.95, 33.54)	1.42 (1.30 to 1.54)	14.89 (95%UI: 11.43, 18.95)	0.11 (-0.02 to 0.24)	380.26 (95%UI: 287.87, 486.34)	0.26 (0.12 to 0.40)
Kingdom of the Netherlands	69.80 (95%UI: 62.21, 76.79)	-0.07 (-0.30 to 0.15)	19.99 (95%UI: 17.63, 22.18)	-0.50 (-0.67 to -0.33)	444.07 (95%UI: 399.16, 488.14)	-0.51 (-0.68 to -0.33)
Kingdom of Tonga	8.93 (95%UI: 6.93, 11.36)	0.37 (0.26 to 0.48)	7.22 (95%UI: 5.65, 9.12)	0.13 (0.01 to 0.25)	163.21 (95%UI: 125.84, 209.31)	-0.02 (-0.12 to 0.09)
Kyrgyz Republic	9.61 (95%UI: 7.84, 11.52)	-0.77 (-1.01 to -0.53)	7.03 (95%UI: 5.66, 8.56)	-1.18 (-1.38 to -0.98)	181.61 (95%UI: 148.95, 218.19)	-1.42 (-1.58 to -1.27)
Lao People's Democratic Republic	14.70 (95%UI: 10.62, 19.11)	0.18 (0.15 to 0.21)	13.03 (95%UI: 9.55, 16.89)	-0.17 (-0.20 to -0.13)	323.48 (95%UI: 229.50, 429.29)	-0.39 (-0.43 to -0.34)
Latin America and Caribbean	18.65 (95%UI: 17.05, 20.02)	1.47 (1.42 to 1.53)	10.79 (95%UI: 9.81, 11.56)	0.57 (0.54 to 0.61)	262.94 (95%UI: 243.98, 280.85)	0.72 (0.69 to 0.76)
Lebanese Republic	20.30 (95%UI: 16.48, 25.89)	1.13 (0.89 to 1.38)	10.99 (95%UI: 8.98, 14.02)	-0.21 (-0.44 to 0.02)	236.40 (95%UI: 193.55, 298.75)	-0.43 (-0.64 to -0.22)
Low SDI	7.39 (95%UI: 6.65, 8.19)	-0.06 (-0.18 to 0.06)	6.88 (95%UI: 6.18, 7.62)	-0.22 (-0.33 to -0.12)	162.29 (95%UI: 145.25, 181.89)	-0.49 (-0.59 to -0.39)
Low-middle SDI	8.19 (95%UI: 7.51, 8.96)	0.96 (0.93 to 0.99)	6.55 (95%UI: 6.02, 7.17)	0.48 (0.45 to 0.51)	166.47 (95%UI: 151.97, 182.50)	0.37 (0.34 to 0.40)
Malaysia	26.12 (95%UI: 22.65, 29.53)	0.89 (0.76 to 1.02)	18.01 (95%UI: 15.58, 20.27)	0.10 (-0.03 to 0.22)	418.71 (95%UI: 364.59, 469.07)	-0.01 (-0.17 to 0.15)
Middle SDI	19.55 (95%UI: 17.14, 22.04)	1.38 (1.30 to 1.46)	10.64 (95%UI: 9.42, 11.84)	-0.10 (-0.13 to -0.06)	259.35 (95%UI: 230.17, 288.24)	-0.22 (-0.27 to -0.17)
Mongolia	10.01 (95%UI: 7.82, 12.45)	0.55 (0.40 to 0.71)	8.12 (95%UI: 6.35, 10.04)	0.02 (-0.11 to 0.15)	207.23 (95%UI: 162.14, 256.08)	-0.15 (-0.29 to -0.01)
Montenegro	31.46 (95%UI: 26.15, 38.30)	1.32 (1.19 to 1.45)	17.74 (95%UI: 14.86, 20.97)	0.90 (0.77 to 1.03)	378.80 (95%UI: 314.03, 462.92)	0.56 (0.46 to 0.66)
New Zealand	51.08 (95%UI: 44.46, 58.12)	-0.64 (-0.71 to -0.57)	18.15 (95%UI: 15.68, 20.59)	-1.71 (-1.79 to -1.63)	390.26 (95%UI: 342.89, 440.26)	-2.05 (-2.14 to -1.95)
North Africa and Middle East	14.43 (95%UI: 12.67, 16.35)	1.31 (1.16 to 1.47)	19.26 (95%UI: 15.65, 23.16)	0.44 (0.26 to 0.63)	404.98 (95%UI: 321.47, 494.20)	-0.02 (-0.23 to 0.20)
North Macedonia	29.07 (95%UI: 23.07, 35.39)	1.37 (1.00 to 1.73)	15.57 (95%UI: 13.29, 17.46)	0.61 (0.26 to 0.95)	358.92 (95%UI: 305.62, 398.44)	0.28 (-0.01 to 0.57)
Northern Mariana Islands	22.37 (95%UI: 19.09, 25.01)	0.25 (0.08 to 0.42)	5.58 (95%UI: 4.80, 6.42)	-0.00 (-0.22 to 0.22)	136.65 (95%UI: 116.10, 159.45)	-0.02 (-0.25 to 0.22)
Oceania	6.44 (95%UI: 5.55, 7.42)	-0.18 (-0.27 to -0.10)	15.16 (95%UI: 12.68, 17.71)	-0.37 (-0.47 to -0.27)	342.54 (95%UI: 282.99, 404.33)	-0.39 (-0.48 to -0.30)
Palestine	23.13 (95%UI: 19.17, 27.26)	0.24 (0.14 to 0.35)	4.80 (95%UI: 3.78, 5.99)	-0.54 (-0.71 to -0.38)	99.94 (95%UI: 78.40, 126.74)	-0.65 (-0.77 to -0.52)
People's Democratic Republic of Algeria	6.95 (95%UI: 5.39, 8.79)	0.83 (0.68 to 0.99)	3.58 (95%UI: 2.71, 4.89)	0.03 (-0.14 to 0.20)	88.88 (95%UI: 65.03, 124.89)	-0.25 (-0.35 to -0.14)
People's Republic of Bangladesh	4.41 (95%UI: 3.29, 6.03)	-0.28 (-0.40 to -0.16)	13.64 (95%UI: 11.09, 16.31)	-0.85 (-0.99 to -0.71)	331.73 (95%UI: 267.78, 400.70)	-0.99 (-1.09 to -0.89)
People's Republic of China	31.44 (95%UI: 25.53, 37.97)	1.75 (1.64 to 1.86)	14.04 (95%UI: 9.59, 19.38)	-0.49 (-0.55 to -0.43)	308.93 (95%UI: 211.81, 431.97)	-0.62 (-0.70 to -0.54)
Plurinational State of Bolivia	16.31 (95%UI: 11.17, 22.63)	0.62 (0.59 to 0.65)	17.32 (95%UI: 14.85, 19.68)	0.19 (0.16 to 0.22)	383.54 (95%UI: 331.36, 439.81)	-0.04 (-0.08 to -0.00)
Portuguese Republic	42.44 (95%UI: 36.62, 48.89)	0.94 (0.61 to 1.26)	15.91 (95%UI: 11.45, 21.20)	-0.88 (-1.06 to -0.71)	344.77 (95%UI: 238.41, 466.30)	-0.77 (-0.98 to -0.56)
Principality of Andorra	44.68 (95%UI: 30.29, 60.44)	-0.07 (-0.33 to 0.18)	25.23 (95%UI: 20.13, 30.60)	-1.11 (-1.36 to -0.86)	551.88 (95%UI: 440.65, 676.50)	-1.16 (-1.39 to -0.93)
Principality of Monaco	68.33 (95%UI: 54.05, 83.19)	1.10 (0.94 to 1.26)	13.48 (95%UI: 11.26, 16.21)	0.26 (0.17 to 0.36)	337.60 (95%UI: 281.28, 406.32)	0.22 (0.12 to 0.33)
Puerto Rico	46.52 (95%UI: 38.42, 56.28)	1.61 (1.32 to 1.90)	7.52 (95%UI: 5.79, 9.81)	-0.27 (-0.48 to -0.07)	156.46 (95%UI: 120.27, 209.47)	-0.00 (-0.18 to 0.17)
Republic of Albania	11.48 (95%UI: 8.85, 15.39)	1.31 (1.12 to 1.51)	8.53 (95%UI: 6.26, 11.21)	0.25 (0.04 to 0.47)	203.35 (95%UI: 148.46, 271.46)	0.11 (-0.09 to 0.31)
Republic of Angola	9.04 (95%UI: 6.63, 11.83)	0.48 (0.35 to 0.61)	13.12 (95%UI: 11.50, 15.07)	0.27 (0.17 to 0.38)	301.97 (95%UI: 265.01, 345.93)	0.17 (0.05 to 0.28)
Republic of Armenia	19.55 (95%UI: 17.07, 22.33)	0.71 (0.48 to 0.93)	11.80 (95%UI: 10.26, 13.52)	0.26 (0.06 to 0.47)	253.07 (95%UI: 223.60, 287.33)	-0.32 (-0.51 to -0.12)
Republic of Austria	29.27 (95%UI: 25.66, 33.38)	-1.25 (-1.40 to -1.10)	7.18 (95%UI: 5.46, 8.98)	-2.42 (-2.47 to -2.37)	184.50 (95%UI: 138.24, 234.39)	-2.46 (-2.51 to -2.40)
Republic of Azerbaijan	9.79 (95%UI: 7.42, 12.32)	0.13 (-0.19 to 0.46)	17.32 (95%UI: 13.20, 21.73)	-0.26 (-0.54 to 0.02)	415.90 (95%UI: 314.40, 530.09)	-0.73 (-0.99 to -0.46)
Republic of Belarus	36.09 (95%UI: 27.38, 45.99)	0.68 (0.34 to 1.03)	5.66 (95%UI: 4.39, 7.17)	-0.47 (-0.77 to -0.17)	123.35 (95%UI: 93.20, 162.85)	-0.69 (-0.98 to -0.39)
Republic of Benin	5.85 (95%UI: 4.47, 7.48)	0.71 (0.62 to 0.80)	10.08 (95%UI: 7.76, 13.38)	0.61 (0.51 to 0.70)	226.73 (95%UI: 167.80, 313.81)	0.41 (0.31 to 0.50)
Republic of Botswana	11.05 (95%UI: 8.43, 14.95)	0.34 (0.15 to 0.52)	25.71 (95%UI: 20.96, 30.73)	0.14 (-0.07 to 0.35)	605.00 (95%UI: 493.22, 726.67)	-0.03 (-0.26 to 0.19)
Republic of Bulgaria	46.04 (95%UI: 37.65, 55.79)	1.88 (1.73 to 2.04)	8.33 (95%UI: 6.11, 11.45)	1.05 (0.86 to 1.24)	193.62 (95%UI: 138.14, 275.06)	0.85 (0.69 to 1.01)
Republic of Burundi	8.43 (95%UI: 6.15, 11.61)	-0.68 (-0.83 to -0.53)	9.12 (95%UI: 7.01, 10.81)	-0.71 (-0.85 to -0.57)	179.56 (95%UI: 140.03, 216.00)	-1.01 (-1.17 to -0.84)
Republic of Cabo Verde	10.83 (95%UI: 8.47, 13.09)	2.93 (2.56 to 3.30)	7.48 (95%UI: 5.44, 9.94)	2.49 (2.08 to 2.90)	167.20 (95%UI: 116.22, 226.65)	2.14 (1.75 to 2.54)
Republic of Cameroon	7.91 (95%UI: 5.68, 10.58)	0.72 (0.64 to 0.79)	6.29 (95%UI: 4.79, 8.11)	0.58 (0.50 to 0.66)	142.86 (95%UI: 106.23, 186.72)	0.48 (0.39 to 0.56)
Republic of Chad	6.32 (95%UI: 4.73, 8.20)	1.55 (1.44 to 1.66)	13.13 (95%UI: 11.54, 14.80)	1.50 (1.37 to 1.62)	292.24 (95%UI: 258.58, 329.15)	1.41 (1.29 to 1.53)
Republic of Chile	24.09 (95%UI: 21.07, 27.25)	1.87 (1.75 to 2.00)	10.49 (95%UI: 8.66, 12.68)	0.47 (0.35 to 0.59)	258.01 (95%UI: 212.77, 310.81)	0.53 (0.40 to 0.67)
Republic of Colombia	22.28 (95%UI: 18.37, 27.26)	1.71 (1.57 to 1.84)	15.13 (95%UI: 13.09, 17.48)	0.19 (0.04 to 0.34)	370.71 (95%UI: 321.50, 430.24)	0.38 (0.23 to 0.54)
Republic of Costa Rica	35.99 (95%UI: 31.18, 42.31)	3.05 (2.83 to 3.27)	24.29 (95%UI: 20.78, 27.97)	1.80 (1.60 to 1.99)	524.86 (95%UI: 450.88, 601.57)	1.99 (1.77 to 2.21)
Republic of Croatia	49.75 (95%UI: 42.40, 57.25)	1.26 (1.08 to 1.45)	17.47 (95%UI: 14.89, 20.22)	0.15 (-0.03 to 0.32)	388.50 (95%UI: 327.70, 454.12)	0.07 (-0.12 to 0.27)
Republic of Cuba	48.47 (95%UI: 40.77, 56.59)	1.50 (1.42 to 1.59)	12.75 (95%UI: 10.76, 14.93)	0.45 (0.34 to 0.56)	247.79 (95%UI: 208.91, 294.36)	0.41 (0.29 to 0.54)
Republic of Cyprus	34.23 (95%UI: 28.58, 40.59)	1.10 (0.79 to 1.41)	4.00 (95%UI: 3.06, 5.39)	-1.12 (-1.28 to -0.96)	92.14 (95%UI: 67.87, 128.91)	-1.00 (-1.13 to -0.88)
Republic of C么te d'Ivoire	4.31 (95%UI: 3.27, 5.89)	0.12 (0.04 to 0.19)	12.66 (95%UI: 9.13, 17.12)	-0.08 (-0.18 to 0.01)	290.23 (95%UI: 205.38, 408.80)	-0.13 (-0.23 to -0.03)
Republic of Djibouti	13.50 (95%UI: 9.66, 18.59)	1.09 (1.03 to 1.14)	9.46 (95%UI: 7.42, 11.88)	0.96 (0.89 to 1.04)	215.97 (95%UI: 166.95, 275.35)	0.77 (0.68 to 0.86)
Republic of Ecuador	13.04 (95%UI: 10.17, 16.50)	1.98 (1.67 to 2.28)	8.11 (95%UI: 6.54, 9.90)	1.23 (0.92 to 1.55)	206.97 (95%UI: 165.35, 253.14)	1.26 (0.95 to 1.58)
Republic of El Salvador	14.81 (95%UI: 12.01, 18.31)	2.79 (2.51 to 3.08)	10.49 (95%UI: 7.24, 14.52)	1.52 (1.35 to 1.70)	245.07 (95%UI: 165.22, 345.96)	1.56 (1.40 to 1.73)
Republic of Equatorial Guinea	12.25 (95%UI: 8.33, 17.07)	1.47 (1.30 to 1.64)	17.80 (95%UI: 14.52, 20.87)	0.88 (0.75 to 1.02)	382.11 (95%UI: 310.79, 447.00)	0.60 (0.44 to 0.76)
Republic of Estonia	40.93 (95%UI: 33.39, 48.65)	0.98 (0.80 to 1.15)	9.72 (95%UI: 7.29, 12.58)	-0.41 (-0.57 to -0.25)	226.96 (95%UI: 167.30, 295.51)	-0.86 (-1.03 to -0.68)
Republic of Fiji	11.22 (95%UI: 8.35, 14.50)	0.43 (0.23 to 0.62)	11.32 (95%UI: 9.78, 12.77)	0.28 (0.09 to 0.47)	243.95 (95%UI: 215.21, 273.85)	0.18 (-0.04 to 0.39)
Republic of Finland	30.63 (95%UI: 26.84, 34.28)	0.54 (0.47 to 0.61)	6.89 (95%UI: 5.39, 8.51)	-0.90 (-1.02 to -0.78)	150.82 (95%UI: 117.21, 189.48)	-0.98 (-1.06 to -0.89)
Republic of Ghana	7.41 (95%UI: 5.81, 9.21)	1.27 (1.21 to 1.33)	6.93 (95%UI: 5.98, 8.05)	1.11 (1.04 to 1.18)	168.37 (95%UI: 143.72, 196.84)	0.96 (0.89 to 1.03)
Republic of Guatemala	9.79 (95%UI: 8.42, 11.48)	1.87 (1.51 to 2.22)	4.69 (95%UI: 3.52, 6.25)	0.97 (0.64 to 1.29)	110.34 (95%UI: 80.27, 151.15)	1.23 (0.94 to 1.53)
Republic of Guinea	4.85 (95%UI: 3.63, 6.48)	0.68 (0.60 to 0.76)	8.39 (95%UI: 6.31, 10.47)	0.57 (0.48 to 0.66)	195.76 (95%UI: 146.32, 248.83)	0.55 (0.45 to 0.64)
Republic of Guinea-Bissau	8.48 (95%UI: 6.36, 10.64)	0.70 (0.62 to 0.78)	13.25 (95%UI: 10.17, 16.90)	0.64 (0.56 to 0.72)	325.81 (95%UI: 246.26, 422.11)	0.45 (0.38 to 0.52)
Republic of Guyana	19.48 (95%UI: 14.82, 25.11)	1.21 (0.93 to 1.49)	13.83 (95%UI: 9.56, 19.25)	0.76 (0.49 to 1.02)	325.88 (95%UI: 222.11, 464.01)	0.88 (0.63 to 1.14)
Republic of Haiti	16.53 (95%UI: 11.29, 23.36)	0.22 (0.16 to 0.29)	6.27 (95%UI: 4.99, 8.15)	-0.09 (-0.16 to -0.03)	147.97 (95%UI: 116.10, 194.46)	-0.12 (-0.19 to -0.05)
Republic of Honduras	8.32 (95%UI: 6.62, 10.76)	1.93 (1.76 to 2.10)	11.19 (95%UI: 9.38, 13.03)	1.50 (1.33 to 1.68)	239.60 (95%UI: 207.01, 275.80)	1.17 (1.03 to 1.31)
Republic of Iceland	32.67 (95%UI: 28.14, 38.09)	-0.06 (-0.28 to 0.16)	4.60 (95%UI: 4.09, 5.21)	-1.02 (-1.14 to -0.89)	120.93 (95%UI: 107.62, 137.15)	-1.20 (-1.30 to -1.09)
Republic of India	5.69 (95%UI: 5.05, 6.45)	0.56 (0.40 to 0.72)	12.39 (95%UI: 9.50, 15.30)	0.11 (-0.02 to 0.24)	297.58 (95%UI: 223.31, 371.79)	-0.05 (-0.18 to 0.08)
Republic of Indonesia	15.03 (95%UI: 11.40, 18.74)	1.33 (1.27 to 1.39)	6.33 (95%UI: 4.84, 7.83)	0.98 (0.89 to 1.07)	154.27 (95%UI: 116.39, 193.92)	0.72 (0.63 to 0.81)
Republic of Iraq	10.04 (95%UI: 7.60, 12.68)	1.60 (1.33 to 1.86)	14.28 (95%UI: 12.57, 15.43)	0.64 (0.43 to 0.84)	309.66 (95%UI: 284.37, 331.08)	0.35 (0.19 to 0.50)
Republic of Italy	39.65 (95%UI: 35.64, 42.66)	0.05 (-0.25 to 0.35)	10.53 (95%UI: 8.90, 12.23)	-1.10 (-1.22 to -0.99)	261.66 (95%UI: 224.14, 303.16)	-1.22 (-1.36 to -1.08)
Republic of Kazakhstan	15.43 (95%UI: 13.06, 17.98)	-0.28 (-0.47 to -0.09)	7.18 (95%UI: 5.91, 8.86)	-0.91 (-1.15 to -0.67)	171.46 (95%UI: 141.02, 215.33)	-1.20 (-1.40 to -1.00)
Republic of Kenya	7.89 (95%UI: 6.48, 9.79)	1.88 (1.69 to 2.08)	9.00 (95%UI: 7.25, 11.87)	1.87 (1.64 to 2.10)	223.53 (95%UI: 170.29, 299.18)	1.60 (1.39 to 1.82)
Republic of Kiribati	9.43 (95%UI: 7.43, 12.48)	0.03 (-0.06 to 0.11)	12.56 (95%UI: 10.32, 14.83)	-0.08 (-0.16 to -0.00)	267.43 (95%UI: 223.39, 313.79)	-0.17 (-0.24 to -0.10)
Republic of Korea	35.48 (95%UI: 29.08, 41.81)	2.10 (1.73 to 2.48)	16.66 (95%UI: 13.60, 19.90)	-0.54 (-0.69 to -0.39)	380.02 (95%UI: 310.97, 453.77)	-0.87 (-1.05 to -0.70)
Republic of Latvia	30.02 (95%UI: 24.50, 35.79)	0.53 (0.39 to 0.67)	5.58 (95%UI: 3.60, 8.29)	-0.11 (-0.28 to 0.06)	124.19 (95%UI: 77.79, 186.56)	-0.43 (-0.58 to -0.28)
Republic of Liberia	5.94 (95%UI: 3.78, 8.87)	0.89 (0.68 to 1.11)	16.92 (95%UI: 13.90, 19.95)	0.63 (0.42 to 0.83)	380.34 (95%UI: 315.77, 449.63)	0.55 (0.34 to 0.77)
Republic of Lithuania	30.85 (95%UI: 25.55, 36.25)	0.56 (0.43 to 0.69)	8.12 (95%UI: 5.92, 10.46)	0.08 (-0.07 to 0.23)	193.53 (95%UI: 139.73, 252.26)	-0.20 (-0.36 to -0.03)
Republic of Madagascar	8.48 (95%UI: 6.16, 10.94)	0.18 (0.06 to 0.29)	4.55 (95%UI: 3.57, 6.08)	0.11 (0.00 to 0.22)	109.53 (95%UI: 85.08, 150.62)	-0.06 (-0.17 to 0.06)
Republic of Malawi	4.84 (95%UI: 3.81, 6.50)	0.40 (0.24 to 0.57)	4.37 (95%UI: 3.53, 5.34)	0.23 (0.06 to 0.39)	94.22 (95%UI: 76.20, 117.52)	0.17 (-0.02 to 0.35)
Republic of Maldives	6.59 (95%UI: 5.32, 8.14)	-0.86 (-0.95 to -0.77)	7.10 (95%UI: 5.55, 8.96)	-2.01 (-2.12 to -1.89)	164.24 (95%UI: 125.81, 208.77)	-2.49 (-2.63 to -2.36)
Republic of Mali	7.43 (95%UI: 5.79, 9.30)	0.41 (0.31 to 0.51)	13.62 (95%UI: 11.31, 15.67)	0.28 (0.18 to 0.38)	292.12 (95%UI: 249.33, 335.41)	0.16 (0.05 to 0.27)
Republic of Malta	34.01 (95%UI: 28.75, 38.87)	0.15 (0.02 to 0.28)	14.25 (95%UI: 12.99, 15.31)	-1.12 (-1.22 to -1.01)	354.37 (95%UI: 324.38, 380.39)	-1.14 (-1.23 to -1.04)
Republic of Mauritius	21.62 (95%UI: 19.58, 23.31)	1.77 (1.56 to 1.98)	18.07 (95%UI: 15.29, 21.24)	1.18 (0.99 to 1.37)	450.95 (95%UI: 381.09, 528.67)	1.24 (1.03 to 1.44)
Republic of Moldova	31.64 (95%UI: 26.71, 37.44)	1.30 (0.83 to 1.76)	4.15 (95%UI: 3.15, 5.18)	0.46 (0.02 to 0.91)	86.42 (95%UI: 64.64, 109.87)	0.44 (0.04 to 0.84)
Republic of Mozambique	4.08 (95%UI: 3.11, 5.07)	1.35 (1.20 to 1.50)	6.37 (95%UI: 4.83, 8.03)	1.25 (1.10 to 1.41)	157.04 (95%UI: 113.73, 204.68)	1.29 (1.13 to 1.46)
Republic of Namibia	7.40 (95%UI: 5.50, 9.48)	0.70 (0.50 to 0.90)	16.98 (95%UI: 10.74, 22.30)	0.38 (0.16 to 0.60)	428.75 (95%UI: 258.39, 574.72)	0.30 (0.04 to 0.56)
Republic of Nauru	19.80 (95%UI: 12.26, 26.38)	-0.09 (-0.19 to 0.00)	5.89 (95%UI: 4.81, 7.11)	-0.32 (-0.36 to -0.28)	145.04 (95%UI: 116.78, 176.92)	-0.33 (-0.36 to -0.29)
Republic of Nicaragua	10.08 (95%UI: 8.17, 12.28)	2.27 (1.99 to 2.55)	12.03 (95%UI: 9.73, 14.51)	1.27 (0.99 to 1.55)	281.49 (95%UI: 224.77, 345.69)	1.26 (1.01 to 1.51)
Republic of Niue	15.64 (95%UI: 12.56, 18.92)	0.52 (0.49 to 0.56)	13.55 (95%UI: 10.47, 16.95)	0.08 (0.05 to 0.11)	290.20 (95%UI: 223.31, 362.20)	-0.00 (-0.04 to 0.04)
Republic of Palau	16.94 (95%UI: 13.16, 21.11)	0.05 (-0.01 to 0.12)	11.12 (95%UI: 8.57, 13.52)	-0.20 (-0.29 to -0.10)	272.38 (95%UI: 209.78, 334.02)	-0.43 (-0.52 to -0.34)
Republic of Panama	27.81 (95%UI: 21.29, 34.22)	2.33 (2.25 to 2.40)	10.57 (95%UI: 8.18, 13.31)	1.08 (0.99 to 1.17)	243.96 (95%UI: 188.24, 310.59)	1.23 (1.13 to 1.33)
Republic of Paraguay	14.76 (95%UI: 11.38, 18.97)	2.59 (2.42 to 2.75)	9.32 (95%UI: 6.95, 12.00)	2.07 (1.90 to 2.24)	210.60 (95%UI: 157.02, 278.12)	1.99 (1.81 to 2.18)
Republic of Peru	14.65 (95%UI: 10.91, 19.31)	1.50 (1.32 to 1.68)	24.35 (95%UI: 21.86, 26.45)	0.26 (0.08 to 0.44)	522.54 (95%UI: 474.13, 567.42)	0.19 (0.00 to 0.37)
Republic of Poland	35.32 (95%UI: 31.88, 38.43)	1.11 (0.91 to 1.31)	9.49 (95%UI: 6.69, 12.68)	0.19 (0.04 to 0.35)	216.77 (95%UI: 151.91, 293.35)	0.03 (-0.13 to 0.18)
Republic of Rwanda	10.01 (95%UI: 7.04, 13.31)	-0.97 (-1.26 to -0.67)	11.13 (95%UI: 7.46, 15.39)	-1.14 (-1.42 to -0.86)	239.27 (95%UI: 152.40, 336.44)	-1.60 (-1.92 to -1.29)
Republic of San Marino	30.45 (95%UI: 20.08, 43.72)	-0.75 (-1.12 to -0.38)	6.90 (95%UI: 5.27, 8.92)	-1.51 (-1.86 to -1.16)	150.77 (95%UI: 114.40, 198.68)	-1.41 (-1.73 to -1.09)
Republic of Senegal	7.26 (95%UI: 5.59, 9.41)	0.99 (0.85 to 1.13)	21.32 (95%UI: 17.31, 25.92)	0.87 (0.73 to 1.02)	484.60 (95%UI: 388.90, 590.27)	0.71 (0.56 to 0.87)
Republic of Serbia	35.31 (95%UI: 28.47, 43.10)	0.59 (0.47 to 0.71)	19.96 (95%UI: 17.19, 22.88)	-0.59 (-0.67 to -0.50)	469.22 (95%UI: 403.01, 539.66)	-0.53 (-0.65 to -0.41)
Republic of Seychelles	27.82 (95%UI: 23.85, 31.88)	1.31 (1.05 to 1.58)	5.36 (95%UI: 4.03, 7.11)	0.75 (0.52 to 0.99)	119.43 (95%UI: 87.67, 161.53)	0.57 (0.35 to 0.80)
Republic of Sierra Leone	5.56 (95%UI: 4.16, 7.37)	1.04 (0.91 to 1.17)	12.43 (95%UI: 10.73, 14.16)	0.91 (0.77 to 1.04)	272.39 (95%UI: 239.77, 309.64)	0.89 (0.75 to 1.04)
Republic of Singapore	34.92 (95%UI: 30.08, 40.08)	-0.10 (-0.26 to 0.06)	16.18 (95%UI: 13.05, 19.72)	-2.03 (-2.22 to -1.83)	337.40 (95%UI: 273.75, 416.54)	-2.18 (-2.39 to -1.98)
Republic of Slovenia	34.16 (95%UI: 27.82, 42.22)	0.23 (-0.09 to 0.56)	11.19 (95%UI: 10.02, 12.42)	-1.09 (-1.37 to -0.81)	262.56 (95%UI: 235.23, 295.79)	-1.44 (-1.73 to -1.15)
Republic of South Africa	13.46 (95%UI: 12.07, 14.96)	1.33 (1.13 to 1.53)	11.53 (95%UI: 8.11, 15.14)	0.94 (0.69 to 1.19)	273.52 (95%UI: 191.51, 363.38)	0.98 (0.74 to 1.22)
Republic of South Sudan	12.06 (95%UI: 8.35, 15.90)	0.76 (0.64 to 0.88)	6.95 (95%UI: 4.73, 9.80)	0.67 (0.56 to 0.77)	174.14 (95%UI: 115.92, 252.47)	0.55 (0.41 to 0.69)
Republic of Sudan	9.04 (95%UI: 6.06, 12.80)	0.94 (0.85 to 1.03)	13.84 (95%UI: 10.52, 17.44)	0.37 (0.30 to 0.44)	333.10 (95%UI: 255.41, 418.25)	0.27 (0.21 to 0.33)
Republic of Suriname	22.20 (95%UI: 16.99, 28.06)	1.19 (0.97 to 1.41)	4.69 (95%UI: 3.63, 5.88)	0.63 (0.43 to 0.83)	122.52 (95%UI: 92.92, 159.66)	0.59 (0.40 to 0.78)
Republic of Tajikistan	5.56 (95%UI: 4.29, 6.93)	-1.52 (-1.74 to -1.31)	10.10 (95%UI: 8.03, 12.53)	-1.58 (-1.79 to -1.36)	242.56 (95%UI: 187.26, 310.42)	-1.83 (-2.03 to -1.63)
Republic of the Congo	10.97 (95%UI: 8.68, 13.79)	-0.06 (-0.19 to 0.07)	3.05 (95%UI: 2.34, 3.93)	-0.29 (-0.40 to -0.19)	70.75 (95%UI: 53.17, 92.31)	-0.42 (-0.55 to -0.30)
Republic of the Gambia	3.31 (95%UI: 2.54, 4.27)	0.51 (0.38 to 0.64)	12.01 (95%UI: 9.12, 15.47)	0.35 (0.24 to 0.46)	299.61 (95%UI: 218.73, 393.72)	0.28 (0.13 to 0.43)
Republic of the Marshall Islands	13.31 (95%UI: 9.85, 17.40)	0.30 (0.24 to 0.36)	5.05 (95%UI: 3.66, 6.74)	0.10 (0.04 to 0.17)	110.28 (95%UI: 78.25, 149.79)	0.12 (0.05 to 0.20)
Republic of the Niger	5.06 (95%UI: 3.63, 6.78)	0.65 (0.55 to 0.75)	13.18 (95%UI: 11.18, 15.35)	0.57 (0.47 to 0.67)	342.33 (95%UI: 287.17, 402.30)	0.34 (0.24 to 0.44)
Republic of the Philippines	16.55 (95%UI: 14.01, 19.38)	1.32 (1.27 to 1.36)	11.56 (95%UI: 8.58, 14.83)	1.06 (0.98 to 1.13)	286.48 (95%UI: 209.56, 372.14)	1.02 (0.96 to 1.08)
Republic of the Union of Myanmar	13.71 (95%UI: 10.09, 17.58)	0.35 (0.30 to 0.41)	14.56 (95%UI: 11.18, 18.53)	-0.08 (-0.14 to -0.02)	355.66 (95%UI: 268.26, 457.15)	-0.33 (-0.41 to -0.25)
Republic of Trinidad and Tobago	30.36 (95%UI: 23.02, 38.79)	1.01 (0.89 to 1.13)	7.52 (95%UI: 5.47, 10.00)	-0.22 (-0.34 to -0.09)	173.62 (95%UI: 124.24, 238.55)	0.03 (-0.09 to 0.15)
Republic of Tunisia	13.13 (95%UI: 9.49, 17.88)	0.80 (0.74 to 0.85)	12.93 (95%UI: 10.42, 15.75)	-0.35 (-0.42 to -0.27)	299.82 (95%UI: 240.50, 368.43)	-0.27 (-0.33 to -0.20)
Republic of Turkey	22.86 (95%UI: 18.36, 28.06)	0.63 (0.31 to 0.96)	10.64 (95%UI: 8.29, 13.83)	-0.82 (-1.15 to -0.48)	252.54 (95%UI: 192.21, 337.66)	-1.12 (-1.44 to -0.81)
Republic of Uganda	11.44 (95%UI: 8.87, 14.84)	-0.15 (-0.36 to 0.07)	4.82 (95%UI: 3.86, 5.91)	-0.32 (-0.54 to -0.10)	131.07 (95%UI: 105.91, 160.54)	-0.39 (-0.64 to -0.13)
Republic of Uzbekistan	6.34 (95%UI: 5.11, 7.83)	-0.48 (-0.95 to -0.02)	10.23 (95%UI: 7.90, 13.11)	-0.73 (-1.13 to -0.32)	252.45 (95%UI: 192.41, 326.02)	-0.91 (-1.33 to -0.50)
Republic of Vanuatu	11.18 (95%UI: 8.62, 14.41)	0.01 (-0.06 to 0.09)	6.91 (95%UI: 4.55, 9.83)	-0.10 (-0.16 to -0.03)	169.25 (95%UI: 111.11, 246.93)	-0.11 (-0.20 to -0.02)
Republic of Yemen	8.33 (95%UI: 5.43, 11.95)	0.58 (0.50 to 0.66)	13.54 (95%UI: 8.97, 23.41)	0.16 (0.10 to 0.23)	329.22 (95%UI: 207.45, 621.59)	0.05 (-0.03 to 0.12)
Republic of Zambia	14.58 (95%UI: 9.44, 26.19)	1.18 (1.08 to 1.27)	13.76 (95%UI: 10.88, 17.01)	0.99 (0.91 to 1.07)	333.74 (95%UI: 255.00, 427.34)	0.88 (0.79 to 0.98)
Republic of Zimbabwe	14.51 (95%UI: 11.28, 18.18)	1.17 (0.72 to 1.62)	21.09 (95%UI: 17.92, 24.89)	1.24 (0.81 to 1.68)	504.85 (95%UI: 430.58, 593.48)	1.53 (1.02 to 2.05)
Romania	38.46 (95%UI: 32.20, 45.92)	2.63 (2.40 to 2.87)	18.99 (95%UI: 17.47, 20.56)	1.42 (1.20 to 1.63)	436.30 (95%UI: 400.45, 472.48)	1.17 (0.95 to 1.39)
Russian Federation	34.18 (95%UI: 31.30, 37.02)	1.07 (0.93 to 1.21)	17.13 (95%UI: 14.45, 19.91)	0.12 (-0.04 to 0.27)	370.59 (95%UI: 309.14, 438.31)	-0.21 (-0.38 to -0.04)
Saint Kitts and Nevis	31.64 (95%UI: 26.54, 37.16)	1.66 (1.47 to 1.85)	11.03 (95%UI: 9.08, 13.30)	0.54 (0.38 to 0.70)	244.76 (95%UI: 199.83, 298.55)	0.28 (0.13 to 0.43)
Saint Lucia	20.58 (95%UI: 16.82, 24.97)	0.25 (0.12 to 0.39)	13.23 (95%UI: 11.65, 15.05)	-0.78 (-1.00 to -0.56)	301.78 (95%UI: 264.09, 348.32)	-0.55 (-0.72 to -0.38)
Saint Vincent and the Grenadines	22.65 (95%UI: 19.93, 26.01)	1.00 (0.87 to 1.12)	24.71 (95%UI: 20.25, 29.54)	0.44 (0.30 to 0.58)	563.00 (95%UI: 463.95, 671.00)	0.47 (0.35 to 0.60)
Slovak Republic	53.35 (95%UI: 43.82, 63.47)	0.81 (0.72 to 0.91)	12.12 (95%UI: 9.45, 14.63)	-0.30 (-0.39 to -0.20)	299.88 (95%UI: 228.83, 365.46)	-0.49 (-0.59 to -0.39)
Socialist Republic of Viet Nam	19.08 (95%UI: 14.66, 23.00)	2.51 (2.40 to 2.61)	9.73 (95%UI: 7.09, 12.79)	1.46 (1.33 to 1.59)	243.85 (95%UI: 172.74, 326.51)	1.38 (1.27 to 1.48)
Solomon Islands	10.63 (95%UI: 7.70, 14.12)	0.26 (0.13 to 0.40)	4.63 (95%UI: 4.17, 5.16)	0.07 (-0.04 to 0.18)	120.37 (95%UI: 108.30, 135.30)	0.11 (-0.02 to 0.25)
South Asia	5.65 (95%UI: 5.08, 6.30)	0.46 (0.33 to 0.59)	12.74 (95%UI: 11.12, 14.26)	0.06 (-0.16 to 0.27)	313.37 (95%UI: 270.75, 353.54)	0.07 (-0.19 to 0.33)
Southeast Asia	17.70 (95%UI: 15.41, 19.89)	1.45 (1.40 to 1.50)	13.55 (95%UI: 11.51, 15.63)	0.74 (0.67 to 0.80)	328.37 (95%UI: 280.09, 381.22)	0.61 (0.55 to 0.67)
Southeast Asia, East Asia, and Oceania	28.30 (95%UI: 23.72, 33.11)	1.72 (1.65 to 1.80)	18.13 (95%UI: 16.12, 20.25)	-0.17 (-0.22 to -0.13)	407.99 (95%UI: 363.05, 457.56)	-0.34 (-0.39 to -0.29)
Southern Latin America	28.32 (95%UI: 25.10, 31.53)	0.73 (0.56 to 0.90)	11.47 (95%UI: 10.37, 12.61)	-0.10 (-0.26 to 0.07)	270.64 (95%UI: 244.94, 301.85)	-0.04 (-0.19 to 0.10)
Southern Sub-Saharan Africa	13.45 (95%UI: 12.16, 14.83)	1.29 (1.07 to 1.51)	11.82 (95%UI: 8.89, 15.28)	0.97 (0.71 to 1.24)	282.31 (95%UI: 208.73, 376.44)	1.06 (0.79 to 1.34)
State of Eritrea	12.11 (95%UI: 9.05, 15.78)	0.62 (0.54 to 0.69)	13.35 (95%UI: 10.94, 15.48)	0.58 (0.50 to 0.66)	270.88 (95%UI: 231.00, 310.26)	0.31 (0.24 to 0.39)
State of Israel	29.81 (95%UI: 25.05, 34.37)	-0.83 (-1.18 to -0.47)	8.67 (95%UI: 7.06, 10.72)	-2.13 (-2.44 to -1.82)	194.76 (95%UI: 155.30, 241.81)	-2.12 (-2.42 to -1.82)
State of Kuwait	19.05 (95%UI: 15.40, 23.23)	2.79 (2.30 to 3.28)	13.95 (95%UI: 10.27, 18.59)	1.64 (1.17 to 2.11)	332.66 (95%UI: 242.52, 449.39)	1.40 (0.91 to 1.90)
State of Libya	21.49 (95%UI: 15.65, 28.68)	1.32 (1.07 to 1.56)	11.38 (95%UI: 8.70, 15.34)	0.50 (0.33 to 0.68)	232.78 (95%UI: 176.63, 318.28)	0.42 (0.27 to 0.58)
State of Qatar	23.29 (95%UI: 17.72, 31.38)	1.14 (0.58 to 1.70)	8.52 (95%UI: 7.62, 9.55)	-0.62 (-1.28 to 0.05)	192.67 (95%UI: 172.10, 219.96)	-0.65 (-1.24 to -0.06)
Sub-Saharan Africa	9.09 (95%UI: 8.15, 10.25)	0.39 (0.36 to 0.43)	3.65 (95%UI: 2.85, 4.55)	0.22 (0.20 to 0.24)	81.01 (95%UI: 62.04, 103.75)	0.01 (-0.01 to 0.03)
Sultanate of Oman	6.43 (95%UI: 4.96, 8.11)	1.02 (0.80 to 1.24)	10.36 (95%UI: 8.65, 12.00)	-0.01 (-0.23 to 0.21)	219.17 (95%UI: 188.16, 250.76)	-0.35 (-0.61 to -0.10)
Swiss Confederation	28.11 (95%UI: 24.03, 32.46)	-0.39 (-0.68 to -0.10)	6.41 (95%UI: 4.73, 8.55)	-1.29 (-1.45 to -1.12)	150.89 (95%UI: 109.66, 207.89)	-1.49 (-1.66 to -1.31)
Syrian Arab Republic	10.56 (95%UI: 7.75, 14.15)	0.82 (0.68 to 0.96)	21.86 (95%UI: 18.95, 24.57)	-0.22 (-0.37 to -0.08)	503.50 (95%UI: 445.35, 558.95)	-0.53 (-0.70 to -0.35)
Taiwan (Province of China)	51.62 (95%UI: 45.24, 57.72)	1.74 (1.33 to 2.15)	6.26 (95%UI: 4.33, 8.62)	0.48 (0.17 to 0.79)	139.97 (95%UI: 92.93, 195.14)	0.21 (-0.04 to 0.46)
Togolese Republic	6.61 (95%UI: 4.53, 9.15)	1.17 (1.10 to 1.25)	10.03 (95%UI: 7.75, 12.86)	1.06 (0.98 to 1.13)	240.72 (95%UI: 187.63, 314.76)	0.95 (0.87 to 1.02)
Tokelau	12.79 (95%UI: 9.97, 16.58)	0.21 (0.18 to 0.25)	11.58 (95%UI: 10.59, 12.34)	-0.33 (-0.35 to -0.31)	286.22 (95%UI: 266.67, 302.45)	-0.35 (-0.39 to -0.32)
Tropical Latin America	17.17 (95%UI: 15.82, 18.31)	1.42 (1.31 to 1.54)	5.18 (95%UI: 3.97, 6.74)	0.66 (0.57 to 0.75)	140.91 (95%UI: 106.84, 184.79)	0.77 (0.68 to 0.87)
Turkmenistan	6.79 (95%UI: 5.11, 8.87)	-0.30 (-0.82 to 0.22)	10.88 (95%UI: 8.76, 13.79)	-0.66 (-1.15 to -0.18)	263.31 (95%UI: 209.89, 336.45)	-0.69 (-1.17 to -0.21)
Tuvalu	12.64 (95%UI: 10.21, 15.89)	0.14 (0.11 to 0.17)	15.67 (95%UI: 11.64, 20.17)	-0.21 (-0.23 to -0.19)	397.57 (95%UI: 288.28, 518.22)	-0.28 (-0.31 to -0.25)
Ukraine	25.12 (95%UI: 18.71, 32.57)	-0.72 (-0.83 to -0.60)	10.04 (95%UI: 7.17, 13.40)	-1.06 (-1.20 to -0.92)	230.84 (95%UI: 164.12, 314.31)	-1.21 (-1.36 to -1.06)
Union of the Comoros	10.56 (95%UI: 7.55, 13.96)	0.34 (0.22 to 0.45)	13.05 (95%UI: 9.99, 18.53)	0.24 (0.14 to 0.34)	264.33 (95%UI: 200.81, 376.61)	-0.06 (-0.20 to 0.08)
United Arab Emirates	18.79 (95%UI: 14.27, 26.88)	1.20 (0.71 to 1.70)	15.72 (95%UI: 14.30, 16.51)	0.79 (0.25 to 1.34)	335.26 (95%UI: 314.03, 348.83)	-0.17 (-0.60 to 0.27)
United Kingdom of Great Britain and Northern Ireland	38.75 (95%UI: 35.98, 40.37)	-0.24 (-0.31 to -0.17)	8.78 (95%UI: 7.77, 9.81)	-1.45 (-1.56 to -1.34)	223.11 (95%UI: 196.93, 250.75)	-1.56 (-1.67 to -1.46)
United Mexican States	16.16 (95%UI: 14.20, 18.20)	2.28 (2.18 to 2.38)	9.50 (95%UI: 7.18, 12.14)	1.13 (0.99 to 1.28)	220.30 (95%UI: 162.36, 289.53)	1.55 (1.42 to 1.67)
United Republic of Tanzania	10.15 (95%UI: 7.58, 12.91)	0.39 (0.33 to 0.44)	12.79 (95%UI: 11.72, 13.51)	0.28 (0.23 to 0.33)	315.59 (95%UI: 298.11, 330.02)	0.12 (0.07 to 0.17)
United States of America	38.17 (95%UI: 35.56, 39.98)	-0.90 (-1.02 to -0.77)	13.95 (95%UI: 10.72, 17.67)	-1.71 (-1.78 to -1.64)	330.77 (95%UI: 254.83, 422.05)	-1.40 (-1.46 to -1.33)
United States Virgin Islands	30.36 (95%UI: 23.40, 38.83)	-0.50 (-0.75 to -0.24)	15.11 (95%UI: 13.53, 16.25)	-1.23 (-1.46 to -1.00)	326.82 (95%UI: 301.67, 347.23)	-1.01 (-1.21 to -0.81)
Western Europe	40.54 (95%UI: 37.17, 43.07)	-0.11 (-0.26 to 0.04)	5.98 (95%UI: 5.12, 6.88)	-1.40 (-1.45 to -1.36)	132.05 (95%UI: 110.39, 155.48)	-1.41 (-1.46 to -1.36)
Western Sub-Saharan Africa	6.29 (95%UI: 5.36, 7.30)	0.78 (0.71 to 0.85)		0.62 (0.55 to 0.68)		0.46 (0.40 to 0.52)
