# Supplementary material for: Global, regional and national burden of colorectal cancer and its risk factors, 1990–2021: a systematic analysis for the GBD 2021
Source: Front Oncol. 2025 Nov 24;15:1673341. doi: 10.3389/fonc.2025.1673341 (PMC12682633; doi:10.3389/fonc.2025.1673341)
Supplement: Supplementary file 7 [file Table4.xlsx]

## Sheet: Sheet1
measure_name	location_id	location	sex	age_name	cause_name	rei_name	metric_name	year	val	upper	lower
DALYs (Disability-Adjusted Life Years)	1	Global	Both	Age-standardized	Colon and rectum cancer	Tobacco	Rate	2021	14.119	19.5046	8.83856
DALYs (Disability-Adjusted Life Years)	7	Democratic People's Republic of Korea	Both	Age-standardized	Colon and rectum cancer	Metabolic risks	Rate	2021	26.5735	47.6061	10.7316
DALYs (Disability-Adjusted Life Years)	7	Democratic People's Republic of Korea	Both	Age-standardized	Colon and rectum cancer	Diet low in whole grains	Rate	2021	48.4709	85.5368	18.8249
DALYs (Disability-Adjusted Life Years)	7	Democratic People's Republic of Korea	Both	Age-standardized	Colon and rectum cancer	Diet low in fiber	Rate	2021	4.26947	7.67479	1.80451
DALYs (Disability-Adjusted Life Years)	7	Democratic People's Republic of Korea	Both	Age-standardized	Colon and rectum cancer	Behavioral risks	Rate	2021	151.183	243.747	85.0071
DALYs (Disability-Adjusted Life Years)	1	Global	Both	Age-standardized	Colon and rectum cancer	Metabolic risks	Rate	2021	45.4342	68.7291	21.3995
DALYs (Disability-Adjusted Life Years)	1	Global	Both	Age-standardized	Colon and rectum cancer	High alcohol use	Rate	2021	16.4414	20.4291	12.9505
DALYs (Disability-Adjusted Life Years)	1	Global	Both	Age-standardized	Colon and rectum cancer	Diet low in whole grains	Rate	2021	50.1865	76.2987	20.3675
DALYs (Disability-Adjusted Life Years)	1	Global	Both	Age-standardized	Colon and rectum cancer	High fasting plasma glucose	Rate	2021	20.3055	30.8142	10.4564
DALYs (Disability-Adjusted Life Years)	1	Global	Both	Age-standardized	Colon and rectum cancer	Diet low in fiber	Rate	2021	3.57567	5.4993	1.57952
DALYs (Disability-Adjusted Life Years)	1	Global	Both	Age-standardized	Colon and rectum cancer	Diet low in milk	Rate	2021	42.9904	71.2255	11.727
DALYs (Disability-Adjusted Life Years)	1	Global	Both	Age-standardized	Colon and rectum cancer	Low physical activity	Rate	2021	15.6855	21.5376	9.8125
DALYs (Disability-Adjusted Life Years)	1	Global	Both	Age-standardized	Colon and rectum cancer	Dietary risks	Rate	2021	109.707	168.516	37.6815
DALYs (Disability-Adjusted Life Years)	1	Global	Both	Age-standardized	Colon and rectum cancer	Behavioral risks	Rate	2021	136.612	186.966	73.8058
DALYs (Disability-Adjusted Life Years)	1	Global	Both	Age-standardized	Colon and rectum cancer	Diet high in processed meat	Rate	2021	15.1133	30.9325	-3.59761
DALYs (Disability-Adjusted Life Years)	1	Global	Both	Age-standardized	Colon and rectum cancer	All risk factors	Rate	2021	159.814	203.37	104.724
DALYs (Disability-Adjusted Life Years)	4	Southeast Asia, East Asia, and Oceania	Both	Age-standardized	Colon and rectum cancer	Tobacco	Rate	2021	20.2128	29.0582	12.5707
DALYs (Disability-Adjusted Life Years)	4	Southeast Asia, East Asia, and Oceania	Both	Age-standardized	Colon and rectum cancer	Metabolic risks	Rate	2021	41.1009	63.2352	18.9852
DALYs (Disability-Adjusted Life Years)	8	Taiwan (Province of China)	Both	Age-standardized	Colon and rectum cancer	Metabolic risks	Rate	2021	79.6817	121.358	36.3948
DALYs (Disability-Adjusted Life Years)	4	Southeast Asia, East Asia, and Oceania	Both	Age-standardized	Colon and rectum cancer	High fasting plasma glucose	Rate	2021	20.0582	31.2274	10.0583
DALYs (Disability-Adjusted Life Years)	7	Democratic People's Republic of Korea	Both	Age-standardized	Colon and rectum cancer	Smoking	Rate	2021	14.0352	22.9592	7.58591
DALYs (Disability-Adjusted Life Years)	4	Southeast Asia, East Asia, and Oceania	Both	Age-standardized	Colon and rectum cancer	Diet low in whole grains	Rate	2021	57.382	89.3711	23.148
DALYs (Disability-Adjusted Life Years)	7	Democratic People's Republic of Korea	Both	Age-standardized	Colon and rectum cancer	High body-mass index	Rate	2021	11.6262	21.4442	3.936
DALYs (Disability-Adjusted Life Years)	8	Taiwan (Province of China)	Both	Age-standardized	Colon and rectum cancer	Diet low in whole grains	Rate	2021	91.2825	138.142	36.175
DALYs (Disability-Adjusted Life Years)	7	Democratic People's Republic of Korea	Both	Age-standardized	Colon and rectum cancer	Diet high in red meat	Rate	2021	36.6649	83.9938	-0.0102676
DALYs (Disability-Adjusted Life Years)	8	Taiwan (Province of China)	Both	Age-standardized	Colon and rectum cancer	Diet low in fiber	Rate	2021	7.70191	11.9095	3.32355
DALYs (Disability-Adjusted Life Years)	4	Southeast Asia, East Asia, and Oceania	Both	Age-standardized	Colon and rectum cancer	Smoking	Rate	2021	20.2128	29.0582	12.5707
DALYs (Disability-Adjusted Life Years)	7	Democratic People's Republic of Korea	Both	Age-standardized	Colon and rectum cancer	Diet low in calcium	Rate	2021	72.3634	112.717	44.8591
DALYs (Disability-Adjusted Life Years)	5	East Asia	Both	Age-standardized	Colon and rectum cancer	Metabolic risks	Rate	2021	43.3594	68.8776	19.9177
DALYs (Disability-Adjusted Life Years)	8	Taiwan (Province of China)	Both	Age-standardized	Colon and rectum cancer	Behavioral risks	Rate	2021	234.34	327.99	119.043
DALYs (Disability-Adjusted Life Years)	4	Southeast Asia, East Asia, and Oceania	Both	Age-standardized	Colon and rectum cancer	Diet low in milk	Rate	2021	60.229	100.053	16.1892
DALYs (Disability-Adjusted Life Years)	4	Southeast Asia, East Asia, and Oceania	Both	Age-standardized	Colon and rectum cancer	Low physical activity	Rate	2021	16.522	23.8425	10.2087
DALYs (Disability-Adjusted Life Years)	4	Southeast Asia, East Asia, and Oceania	Both	Age-standardized	Colon and rectum cancer	Diet low in fiber	Rate	2021	4.87521	7.67697	2.12198
DALYs (Disability-Adjusted Life Years)	5	East Asia	Both	Age-standardized	Colon and rectum cancer	Tobacco	Rate	2021	21.3679	31.6544	13.0091
DALYs (Disability-Adjusted Life Years)	4	Southeast Asia, East Asia, and Oceania	Both	Age-standardized	Colon and rectum cancer	Behavioral risks	Rate	2021	160.336	223.12	93.5218
DALYs (Disability-Adjusted Life Years)	4	Southeast Asia, East Asia, and Oceania	Both	Age-standardized	Colon and rectum cancer	High body-mass index	Rate	2021	22.5301	36.7519	9.40084
DALYs (Disability-Adjusted Life Years)	5	East Asia	Both	Age-standardized	Colon and rectum cancer	Diet low in whole grains	Rate	2021	60.1785	95.1251	24.3272
DALYs (Disability-Adjusted Life Years)	6	People's Republic of China	Both	Age-standardized	Colon and rectum cancer	Metabolic risks	Rate	2021	42.8738	68.6317	19.702
DALYs (Disability-Adjusted Life Years)	7	Democratic People's Republic of Korea	Both	Age-standardized	Colon and rectum cancer	Tobacco	Rate	2021	14.0352	22.9592	7.58591
DALYs (Disability-Adjusted Life Years)	5	East Asia	Both	Age-standardized	Colon and rectum cancer	Diet low in fiber	Rate	2021	2.54048	4.35122	1.01006
DALYs (Disability-Adjusted Life Years)	5	East Asia	Both	Age-standardized	Colon and rectum cancer	High fasting plasma glucose	Rate	2021	20.5573	31.983	10.1488
DALYs (Disability-Adjusted Life Years)	6	People's Republic of China	Both	Age-standardized	Colon and rectum cancer	Diet low in whole grains	Rate	2021	59.7047	94.9488	24.1704
DALYs (Disability-Adjusted Life Years)	4	Southeast Asia, East Asia, and Oceania	Both	Age-standardized	Colon and rectum cancer	Diet high in red meat	Rate	2021	49.3612	102.636	-0.0187948
DALYs (Disability-Adjusted Life Years)	4	Southeast Asia, East Asia, and Oceania	Both	Age-standardized	Colon and rectum cancer	Diet low in calcium	Rate	2021	38.6002	49.2279	28.4831
DALYs (Disability-Adjusted Life Years)	5	East Asia	Both	Age-standardized	Colon and rectum cancer	Smoking	Rate	2021	21.3679	31.6544	13.0091
DALYs (Disability-Adjusted Life Years)	7	Democratic People's Republic of Korea	Both	Age-standardized	Colon and rectum cancer	High fasting plasma glucose	Rate	2021	15.7281	28.0053	6.96084
DALYs (Disability-Adjusted Life Years)	5	East Asia	Both	Age-standardized	Colon and rectum cancer	Diet low in milk	Rate	2021	60.7751	103.088	16.3346
DALYs (Disability-Adjusted Life Years)	6	People's Republic of China	Both	Age-standardized	Colon and rectum cancer	Diet low in fiber	Rate	2021	2.40145	4.16054	0.942253
DALYs (Disability-Adjusted Life Years)	5	East Asia	Both	Age-standardized	Colon and rectum cancer	Behavioral risks	Rate	2021	158.758	228.694	87.4155
DALYs (Disability-Adjusted Life Years)	8	Taiwan (Province of China)	Both	Age-standardized	Colon and rectum cancer	Smoking	Rate	2021	23.2401	31.9172	14.872
DALYs (Disability-Adjusted Life Years)	12	Lao People's Democratic Republic	Both	Age-standardized	Colon and rectum cancer	Metabolic risks	Rate	2021	33.8538	58.7347	14.1487
DALYs (Disability-Adjusted Life Years)	5	East Asia	Both	Age-standardized	Colon and rectum cancer	Low physical activity	Rate	2021	15.9201	23.1188	9.73378
DALYs (Disability-Adjusted Life Years)	6	People's Republic of China	Both	Age-standardized	Colon and rectum cancer	Behavioral risks	Rate	2021	157.276	227.034	86.5357
DALYs (Disability-Adjusted Life Years)	7	Democratic People's Republic of Korea	Both	Age-standardized	Colon and rectum cancer	Diet low in milk	Rate	2021	53.685	100.77	13.7535
DALYs (Disability-Adjusted Life Years)	5	East Asia	Both	Age-standardized	Colon and rectum cancer	High body-mass index	Rate	2021	24.4239	40.83	10.0935
DALYs (Disability-Adjusted Life Years)	12	Lao People's Democratic Republic	Both	Age-standardized	Colon and rectum cancer	Diet low in whole grains	Rate	2021	47.0209	78.0267	18.1432
DALYs (Disability-Adjusted Life Years)	8	Taiwan (Province of China)	Both	Age-standardized	Colon and rectum cancer	Tobacco	Rate	2021	23.2401	31.9172	14.872
DALYs (Disability-Adjusted Life Years)	7	Democratic People's Republic of Korea	Both	Age-standardized	Colon and rectum cancer	Low physical activity	Rate	2021	11.4192	20.0852	5.8113
DALYs (Disability-Adjusted Life Years)	6	People's Republic of China	Both	Age-standardized	Colon and rectum cancer	Tobacco	Rate	2021	21.4424	31.9825	12.9478
DALYs (Disability-Adjusted Life Years)	6	People's Republic of China	Both	Age-standardized	Colon and rectum cancer	Smoking	Rate	2021	21.4424	31.9825	12.9478
DALYs (Disability-Adjusted Life Years)	8	Taiwan (Province of China)	Both	Age-standardized	Colon and rectum cancer	High body-mass index	Rate	2021	44.7067	71.9765	18.6802
DALYs (Disability-Adjusted Life Years)	8	Taiwan (Province of China)	Both	Age-standardized	Colon and rectum cancer	High fasting plasma glucose	Rate	2021	38.6044	59.0311	19.1821
DALYs (Disability-Adjusted Life Years)	12	Lao People's Democratic Republic	Both	Age-standardized	Colon and rectum cancer	Diet low in fiber	Rate	2021	16.6143	28.1125	6.67784
DALYs (Disability-Adjusted Life Years)	9	Southeast Asia	Both	Age-standardized	Colon and rectum cancer	Metabolic risks	Rate	2021	34.7298	54.889	16.0933
DALYs (Disability-Adjusted Life Years)	6	People's Republic of China	Both	Age-standardized	Colon and rectum cancer	High fasting plasma glucose	Rate	2021	20.2466	31.6361	9.92919
DALYs (Disability-Adjusted Life Years)	5	East Asia	Both	Age-standardized	Colon and rectum cancer	Diet high in red meat	Rate	2021	52.8188	111.121	-0.0237334
DALYs (Disability-Adjusted Life Years)	12	Lao People's Democratic Republic	Both	Age-standardized	Colon and rectum cancer	Behavioral risks	Rate	2021	182.631	259.411	109.953
DALYs (Disability-Adjusted Life Years)	12	Lao People's Democratic Republic	Both	Age-standardized	Colon and rectum cancer	Smoking	Rate	2021	19.1691	28.9791	11.021
DALYs (Disability-Adjusted Life Years)	8	Taiwan (Province of China)	Both	Age-standardized	Colon and rectum cancer	Diet low in milk	Rate	2021	90.5182	146.298	23.6198
DALYs (Disability-Adjusted Life Years)	6	People's Republic of China	Both	Age-standardized	Colon and rectum cancer	Diet low in milk	Rate	2021	60.2519	102.212	16.2166
DALYs (Disability-Adjusted Life Years)	9	Southeast Asia	Both	Age-standardized	Colon and rectum cancer	Diet low in whole grains	Rate	2021	49.1891	74.2735	19.7046
DALYs (Disability-Adjusted Life Years)	6	People's Republic of China	Both	Age-standardized	Colon and rectum cancer	High body-mass index	Rate	2021	24.2206	40.6887	9.97561
DALYs (Disability-Adjusted Life Years)	10	Kingdom of Cambodia	Both	Age-standardized	Colon and rectum cancer	Metabolic risks	Rate	2021	28.3886	45.6029	11.7012
DALYs (Disability-Adjusted Life Years)	8	Taiwan (Province of China)	Both	Age-standardized	Colon and rectum cancer	Low physical activity	Rate	2021	33.4422	48.3611	19.9166
DALYs (Disability-Adjusted Life Years)	6	People's Republic of China	Both	Age-standardized	Colon and rectum cancer	Low physical activity	Rate	2021	15.6346	22.8838	9.46768
DALYs (Disability-Adjusted Life Years)	9	Southeast Asia	Both	Age-standardized	Colon and rectum cancer	Diet low in fiber	Rate	2021	12.3978	18.957	5.25091
DALYs (Disability-Adjusted Life Years)	8	Taiwan (Province of China)	Both	Age-standardized	Colon and rectum cancer	Diet high in red meat	Rate	2021	81.7192	162.825	-0.0519367
DALYs (Disability-Adjusted Life Years)	9	Southeast Asia	Both	Age-standardized	Colon and rectum cancer	Tobacco	Rate	2021	17.0408	24.6444	10.6315
DALYs (Disability-Adjusted Life Years)	10	Kingdom of Cambodia	Both	Age-standardized	Colon and rectum cancer	Diet low in whole grains	Rate	2021	50.4162	82.8677	19.3631
DALYs (Disability-Adjusted Life Years)	5	East Asia	Both	Age-standardized	Colon and rectum cancer	Diet low in calcium	Rate	2021	25.0495	33.9039	17.6257
DALYs (Disability-Adjusted Life Years)	9	Southeast Asia	Both	Age-standardized	Colon and rectum cancer	Smoking	Rate	2021	17.0408	24.6444	10.6315
DALYs (Disability-Adjusted Life Years)	10	Kingdom of Cambodia	Both	Age-standardized	Colon and rectum cancer	Tobacco	Rate	2021	20.7942	31.0892	12.0302
DALYs (Disability-Adjusted Life Years)	10	Kingdom of Cambodia	Both	Age-standardized	Colon and rectum cancer	Diet low in fiber	Rate	2021	27.1165	44.3126	12.5928
DALYs (Disability-Adjusted Life Years)	12	Lao People's Democratic Republic	Both	Age-standardized	Colon and rectum cancer	High body-mass index	Rate	2021	14.4858	26.0311	5.29352
DALYs (Disability-Adjusted Life Years)	9	Southeast Asia	Both	Age-standardized	Colon and rectum cancer	Behavioral risks	Rate	2021	167.636	218.993	109.231
DALYs (Disability-Adjusted Life Years)	12	Lao People's Democratic Republic	Both	Age-standardized	Colon and rectum cancer	High fasting plasma glucose	Rate	2021	20.3084	34.2556	8.95131
DALYs (Disability-Adjusted Life Years)	6	People's Republic of China	Both	Age-standardized	Colon and rectum cancer	Diet high in red meat	Rate	2021	52.4697	110.349	-0.0234564
DALYs (Disability-Adjusted Life Years)	12	Lao People's Democratic Republic	Both	Age-standardized	Colon and rectum cancer	Diet low in milk	Rate	2021	61.9617	109.499	15.8192
DALYs (Disability-Adjusted Life Years)	12	Lao People's Democratic Republic	Both	Age-standardized	Colon and rectum cancer	Low physical activity	Rate	2021	6.12053	10.1128	3.12682
DALYs (Disability-Adjusted Life Years)	10	Kingdom of Cambodia	Both	Age-standardized	Colon and rectum cancer	Behavioral risks	Rate	2021	200.234	286.152	125.987
DALYs (Disability-Adjusted Life Years)	9	Southeast Asia	Both	Age-standardized	Colon and rectum cancer	High fasting plasma glucose	Rate	2021	19.1572	30.6999	9.69496
DALYs (Disability-Adjusted Life Years)	10	Kingdom of Cambodia	Both	Age-standardized	Colon and rectum cancer	High fasting plasma glucose	Rate	2021	17.2611	27.4498	7.55986
DALYs (Disability-Adjusted Life Years)	10	Kingdom of Cambodia	Both	Age-standardized	Colon and rectum cancer	Smoking	Rate	2021	20.7942	31.0892	12.0302
DALYs (Disability-Adjusted Life Years)	9	Southeast Asia	Both	Age-standardized	Colon and rectum cancer	Diet low in milk	Rate	2021	59.0745	95.7162	15.9248
DALYs (Disability-Adjusted Life Years)	11	Republic of Indonesia	Both	Age-standardized	Colon and rectum cancer	Metabolic risks	Rate	2021	30.4095	49.9082	13.7442
DALYs (Disability-Adjusted Life Years)	8	Taiwan (Province of China)	Both	Age-standardized	Colon and rectum cancer	Diet low in calcium	Rate	2021	27.7596	36.4849	19.7928
DALYs (Disability-Adjusted Life Years)	9	Southeast Asia	Both	Age-standardized	Colon and rectum cancer	High body-mass index	Rate	2021	16.6423	26.9233	6.72974
DALYs (Disability-Adjusted Life Years)	9	Southeast Asia	Both	Age-standardized	Colon and rectum cancer	Low physical activity	Rate	2021	18.4367	25.7712	10.8512
DALYs (Disability-Adjusted Life Years)	10	Kingdom of Cambodia	Both	Age-standardized	Colon and rectum cancer	Diet low in milk	Rate	2021	68.3693	118.198	18.1272
DALYs (Disability-Adjusted Life Years)	13	Malaysia	Both	Age-standardized	Colon and rectum cancer	Metabolic risks	Rate	2021	70.9471	110.168	33.267
DALYs (Disability-Adjusted Life Years)	11	Republic of Indonesia	Both	Age-standardized	Colon and rectum cancer	Diet low in whole grains	Rate	2021	45.7826	72.7183	18.8111
DALYs (Disability-Adjusted Life Years)	12	Lao People's Democratic Republic	Both	Age-standardized	Colon and rectum cancer	Diet high in red meat	Rate	2021	46.8451	102.734	-0.0151721
DALYs (Disability-Adjusted Life Years)	13	Malaysia	Both	Age-standardized	Colon and rectum cancer	Smoking	Rate	2021	16.8	23.9458	10.2712
DALYs (Disability-Adjusted Life Years)	6	People's Republic of China	Both	Age-standardized	Colon and rectum cancer	Diet low in calcium	Rate	2021	24.2044	33.0502	17.1382
DALYs (Disability-Adjusted Life Years)	13	Malaysia	Both	Age-standardized	Colon and rectum cancer	Tobacco	Rate	2021	16.8	23.9458	10.2712
DALYs (Disability-Adjusted Life Years)	10	Kingdom of Cambodia	Both	Age-standardized	Colon and rectum cancer	Low physical activity	Rate	2021	4.92811	8.27865	2.33513
DALYs (Disability-Adjusted Life Years)	13	Malaysia	Both	Age-standardized	Colon and rectum cancer	Diet low in whole grains	Rate	2021	74.263	113.816	32.6947
DALYs (Disability-Adjusted Life Years)	17	Democratic Socialist Republic of Sri Lanka	Both	Age-standardized	Colon and rectum cancer	Behavioral risks	Rate	2021	44.5322	65.6032	23.6617
DALYs (Disability-Adjusted Life Years)	11	Republic of Indonesia	Both	Age-standardized	Colon and rectum cancer	Diet low in fiber	Rate	2021	7.90643	12.8723	3.42439
DALYs (Disability-Adjusted Life Years)	11	Republic of Indonesia	Both	Age-standardized	Colon and rectum cancer	Tobacco	Rate	2021	16.05	25.2951	8.93666
DALYs (Disability-Adjusted Life Years)	13	Malaysia	Both	Age-standardized	Colon and rectum cancer	High fasting plasma glucose	Rate	2021	39.0104	61.0739	19.4878
DALYs (Disability-Adjusted Life Years)	13	Malaysia	Both	Age-standardized	Colon and rectum cancer	Diet low in fiber	Rate	2021	11.1896	17.7189	5.00136
DALYs (Disability-Adjusted Life Years)	10	Kingdom of Cambodia	Both	Age-standardized	Colon and rectum cancer	High body-mass index	Rate	2021	11.699	19.8045	4.04803
DALYs (Disability-Adjusted Life Years)	14	Republic of Maldives	Both	Age-standardized	Colon and rectum cancer	Metabolic risks	Rate	2021	13.1837	20.8603	5.94438
DALYs (Disability-Adjusted Life Years)	11	Republic of Indonesia	Both	Age-standardized	Colon and rectum cancer	Behavioral risks	Rate	2021	162.645	221.273	107.585
DALYs (Disability-Adjusted Life Years)	11	Republic of Indonesia	Both	Age-standardized	Colon and rectum cancer	High fasting plasma glucose	Rate	2021	17.3539	28.6976	8.51223
DALYs (Disability-Adjusted Life Years)	13	Malaysia	Both	Age-standardized	Colon and rectum cancer	Diet low in milk	Rate	2021	79.3488	131.466	21.9805
DALYs (Disability-Adjusted Life Years)	14	Republic of Maldives	Both	Age-standardized	Colon and rectum cancer	Smoking	Rate	2021	5.78524	8.60795	3.37702
DALYs (Disability-Adjusted Life Years)	12	Lao People's Democratic Republic	Both	Age-standardized	Colon and rectum cancer	Diet low in calcium	Rate	2021	100.715	139.095	66.352
DALYs (Disability-Adjusted Life Years)	13	Malaysia	Both	Age-standardized	Colon and rectum cancer	Behavioral risks	Rate	2021	201.945	281.692	119.171
DALYs (Disability-Adjusted Life Years)	11	Republic of Indonesia	Both	Age-standardized	Colon and rectum cancer	Diet low in milk	Rate	2021	56.6369	96.2907	14.8178
DALYs (Disability-Adjusted Life Years)	9	Southeast Asia	Both	Age-standardized	Colon and rectum cancer	Diet high in red meat	Rate	2021	39.0719	80.0455	-0.00523444
DALYs (Disability-Adjusted Life Years)	11	Republic of Indonesia	Both	Age-standardized	Colon and rectum cancer	Smoking	Rate	2021	16.05	25.2951	8.93666
DALYs (Disability-Adjusted Life Years)	14	Republic of Maldives	Both	Age-standardized	Colon and rectum cancer	Diet low in whole grains	Rate	2021	17.3508	26.7687	6.9822
DALYs (Disability-Adjusted Life Years)	18	Kingdom of Thailand	Both	Age-standardized	Colon and rectum cancer	Metabolic risks	Rate	2021	50.3045	83.7738	22.2125
DALYs (Disability-Adjusted Life Years)	10	Kingdom of Cambodia	Both	Age-standardized	Colon and rectum cancer	Diet high in red meat	Rate	2021	49.1827	106.098	-0.0157825
DALYs (Disability-Adjusted Life Years)	13	Malaysia	Both	Age-standardized	Colon and rectum cancer	Low physical activity	Rate	2021	27.7239	41.1188	16.2218
DALYs (Disability-Adjusted Life Years)	14	Republic of Maldives	Both	Age-standardized	Colon and rectum cancer	Tobacco	Rate	2021	5.78524	8.60795	3.37702
DALYs (Disability-Adjusted Life Years)	13	Malaysia	Both	Age-standardized	Colon and rectum cancer	High body-mass index	Rate	2021	35.352	56.3175	14.6439
DALYs (Disability-Adjusted Life Years)	15	Republic of the Union of Myanmar	Both	Age-standardized	Colon and rectum cancer	Metabolic risks	Rate	2021	32.6198	56.6403	14.4287
DALYs (Disability-Adjusted Life Years)	14	Republic of Maldives	Both	Age-standardized	Colon and rectum cancer	Diet low in fiber	Rate	2021	2.52653	4.03001	1.0558
DALYs (Disability-Adjusted Life Years)	14	Republic of Maldives	Both	Age-standardized	Colon and rectum cancer	High body-mass index	Rate	2021	6.89116	11.6401	2.69539
DALYs (Disability-Adjusted Life Years)	18	Kingdom of Thailand	Both	Age-standardized	Colon and rectum cancer	Diet low in whole grains	Rate	2021	59.7099	97.9423	22.6765
DALYs (Disability-Adjusted Life Years)	11	Republic of Indonesia	Both	Age-standardized	Colon and rectum cancer	Low physical activity	Rate	2021	32.9486	48.4804	19.2336
DALYs (Disability-Adjusted Life Years)	14	Republic of Maldives	Both	Age-standardized	Colon and rectum cancer	High fasting plasma glucose	Rate	2021	6.74865	10.6141	3.25731
DALYs (Disability-Adjusted Life Years)	10	Kingdom of Cambodia	Both	Age-standardized	Colon and rectum cancer	Diet low in calcium	Rate	2021	117.499	160.349	81.1793
DALYs (Disability-Adjusted Life Years)	15	Republic of the Union of Myanmar	Both	Age-standardized	Colon and rectum cancer	Tobacco	Rate	2021	13.3795	19.9862	7.75035
DALYs (Disability-Adjusted Life Years)	15	Republic of the Union of Myanmar	Both	Age-standardized	Colon and rectum cancer	Diet low in whole grains	Rate	2021	46.1704	74.1588	17.5562
DALYs (Disability-Adjusted Life Years)	11	Republic of Indonesia	Both	Age-standardized	Colon and rectum cancer	High body-mass index	Rate	2021	13.8442	23.6544	5.52268
DALYs (Disability-Adjusted Life Years)	18	Kingdom of Thailand	Both	Age-standardized	Colon and rectum cancer	Diet low in fiber	Rate	2021	16.7111	27.7024	6.98181
DALYs (Disability-Adjusted Life Years)	14	Republic of Maldives	Both	Age-standardized	Colon and rectum cancer	Behavioral risks	Rate	2021	42.7201	59.2039	25.115
DALYs (Disability-Adjusted Life Years)	14	Republic of Maldives	Both	Age-standardized	Colon and rectum cancer	Diet low in milk	Rate	2021	17.6359	29.1981	4.81754
DALYs (Disability-Adjusted Life Years)	16	Republic of the Philippines	Both	Age-standardized	Colon and rectum cancer	Metabolic risks	Rate	2021	37.4151	58.4372	16.1863
DALYs (Disability-Adjusted Life Years)	15	Republic of the Union of Myanmar	Both	Age-standardized	Colon and rectum cancer	Diet low in fiber	Rate	2021	12.1199	19.4831	5.30293
DALYs (Disability-Adjusted Life Years)	15	Republic of the Union of Myanmar	Both	Age-standardized	Colon and rectum cancer	High fasting plasma glucose	Rate	2021	21.3521	35.9401	9.89826
DALYs (Disability-Adjusted Life Years)	12	Lao People's Democratic Republic	Both	Age-standardized	Colon and rectum cancer	Tobacco	Rate	2021	19.1691	28.9791	11.021
DALYs (Disability-Adjusted Life Years)	13	Malaysia	Both	Age-standardized	Colon and rectum cancer	Diet high in red meat	Rate	2021	56.4169	115.765	-0.0187671
DALYs (Disability-Adjusted Life Years)	14	Republic of Maldives	Both	Age-standardized	Colon and rectum cancer	Low physical activity	Rate	2021	12.5865	18.4472	7.47308
DALYs (Disability-Adjusted Life Years)	15	Republic of the Union of Myanmar	Both	Age-standardized	Colon and rectum cancer	Diet low in milk	Rate	2021	54.6514	92.5789	14.2346
DALYs (Disability-Adjusted Life Years)	18	Kingdom of Thailand	Both	Age-standardized	Colon and rectum cancer	Behavioral risks	Rate	2021	191.58	278.625	111.741
DALYs (Disability-Adjusted Life Years)	14	Republic of Maldives	Both	Age-standardized	Colon and rectum cancer	Diet high in red meat	Rate	2021	7.64457	16.0586	-0.00221446
DALYs (Disability-Adjusted Life Years)	9	Southeast Asia	Both	Age-standardized	Colon and rectum cancer	Diet low in calcium	Rate	2021	81.7302	101.514	61.4791
DALYs (Disability-Adjusted Life Years)	16	Republic of the Philippines	Both	Age-standardized	Colon and rectum cancer	Diet low in whole grains	Rate	2021	54.6042	83.4512	22.3964
DALYs (Disability-Adjusted Life Years)	15	Republic of the Union of Myanmar	Both	Age-standardized	Colon and rectum cancer	Behavioral risks	Rate	2021	143.916	205.033	80.8427
DALYs (Disability-Adjusted Life Years)	18	Kingdom of Thailand	Both	Age-standardized	Colon and rectum cancer	Smoking	Rate	2021	19.9694	32.1208	10.9029
DALYs (Disability-Adjusted Life Years)	19	Democratic Republic of Timor-Leste	Both	Age-standardized	Colon and rectum cancer	Smoking	Rate	2021	10.4333	15.2789	6.01974
DALYs (Disability-Adjusted Life Years)	18	Kingdom of Thailand	Both	Age-standardized	Colon and rectum cancer	Tobacco	Rate	2021	19.9694	32.1208	10.9029
DALYs (Disability-Adjusted Life Years)	11	Republic of Indonesia	Both	Age-standardized	Colon and rectum cancer	Diet high in red meat	Rate	2021	27.4062	59.6117	-0.00392551
DALYs (Disability-Adjusted Life Years)	15	Republic of the Union of Myanmar	Both	Age-standardized	Colon and rectum cancer	Low physical activity	Rate	2021	3.87226	6.56938	1.97056
DALYs (Disability-Adjusted Life Years)	16	Republic of the Philippines	Both	Age-standardized	Colon and rectum cancer	Diet low in fiber	Rate	2021	16.7886	26.2269	7.71125
DALYs (Disability-Adjusted Life Years)	16	Republic of the Philippines	Both	Age-standardized	Colon and rectum cancer	Tobacco	Rate	2021	19.0576	26.5939	11.6418
DALYs (Disability-Adjusted Life Years)	15	Republic of the Union of Myanmar	Both	Age-standardized	Colon and rectum cancer	Smoking	Rate	2021	13.3795	19.9862	7.75035
DALYs (Disability-Adjusted Life Years)	19	Democratic Republic of Timor-Leste	Both	Age-standardized	Colon and rectum cancer	Metabolic risks	Rate	2021	16.6228	27.5064	6.86365
DALYs (Disability-Adjusted Life Years)	16	Republic of the Philippines	Both	Age-standardized	Colon and rectum cancer	High fasting plasma glucose	Rate	2021	17.3306	27.1142	8.1442
DALYs (Disability-Adjusted Life Years)	18	Kingdom of Thailand	Both	Age-standardized	Colon and rectum cancer	High fasting plasma glucose	Rate	2021	24.2903	41.3655	11.2951
DALYs (Disability-Adjusted Life Years)	16	Republic of the Philippines	Both	Age-standardized	Colon and rectum cancer	Behavioral risks	Rate	2021	196.862	259.038	129.088
DALYs (Disability-Adjusted Life Years)	17	Democratic Socialist Republic of Sri Lanka	Both	Age-standardized	Colon and rectum cancer	Metabolic risks	Rate	2021	14.7889	26.0541	6.70146
DALYs (Disability-Adjusted Life Years)	13	Malaysia	Both	Age-standardized	Colon and rectum cancer	Diet low in calcium	Rate	2021	67.5851	85.5283	51.819
DALYs (Disability-Adjusted Life Years)	19	Democratic Republic of Timor-Leste	Both	Age-standardized	Colon and rectum cancer	Tobacco	Rate	2021	10.4333	15.2789	6.01974
DALYs (Disability-Adjusted Life Years)	14	Republic of Maldives	Both	Age-standardized	Colon and rectum cancer	Diet low in calcium	Rate	2021	8.48719	11.5933	5.73835
DALYs (Disability-Adjusted Life Years)	16	Republic of the Philippines	Both	Age-standardized	Colon and rectum cancer	Diet low in milk	Rate	2021	64.3484	104.442	17.4692
DALYs (Disability-Adjusted Life Years)	19	Democratic Republic of Timor-Leste	Both	Age-standardized	Colon and rectum cancer	Diet low in whole grains	Rate	2021	36.6595	57.9624	14.2121
DALYs (Disability-Adjusted Life Years)	23	Republic of Kiribati	Both	Age-standardized	Colon and rectum cancer	Metabolic risks	Rate	2021	55.6329	86.2417	26.3189
DALYs (Disability-Adjusted Life Years)	18	Kingdom of Thailand	Both	Age-standardized	Colon and rectum cancer	Diet low in milk	Rate	2021	70.1022	119.802	17.7894
DALYs (Disability-Adjusted Life Years)	17	Democratic Socialist Republic of Sri Lanka	Both	Age-standardized	Colon and rectum cancer	Diet low in whole grains	Rate	2021	18.5757	31.2167	6.53995
DALYs (Disability-Adjusted Life Years)	19	Democratic Republic of Timor-Leste	Both	Age-standardized	Colon and rectum cancer	High fasting plasma glucose	Rate	2021	11.723	19.1391	5.22321
DALYs (Disability-Adjusted Life Years)	19	Democratic Republic of Timor-Leste	Both	Age-standardized	Colon and rectum cancer	Diet low in fiber	Rate	2021	3.01581	4.86511	1.28747
DALYs (Disability-Adjusted Life Years)	17	Democratic Socialist Republic of Sri Lanka	Both	Age-standardized	Colon and rectum cancer	Tobacco	Rate	2021	3.54879	5.84231	1.77729
DALYs (Disability-Adjusted Life Years)	18	Kingdom of Thailand	Both	Age-standardized	Colon and rectum cancer	Low physical activity	Rate	2021	14.4174	23.4142	7.92462
DALYs (Disability-Adjusted Life Years)	16	Republic of the Philippines	Both	Age-standardized	Colon and rectum cancer	Low physical activity	Rate	2021	9.04198	13.7671	5.16167
DALYs (Disability-Adjusted Life Years)	19	Democratic Republic of Timor-Leste	Both	Age-standardized	Colon and rectum cancer	High body-mass index	Rate	2021	5.15568	8.96189	1.6443
DALYs (Disability-Adjusted Life Years)	18	Kingdom of Thailand	Both	Age-standardized	Colon and rectum cancer	High body-mass index	Rate	2021	27.8216	47.534	10.9611
DALYs (Disability-Adjusted Life Years)	11	Republic of Indonesia	Both	Age-standardized	Colon and rectum cancer	Diet low in calcium	Rate	2021	87.9882	117.069	60.7504
DALYs (Disability-Adjusted Life Years)	20	Socialist Republic of Viet Nam	Both	Age-standardized	Colon and rectum cancer	Metabolic risks	Rate	2021	23.3208	38.0649	9.99416
DALYs (Disability-Adjusted Life Years)	16	Republic of the Philippines	Both	Age-standardized	Colon and rectum cancer	Smoking	Rate	2021	19.0576	26.5939	11.6418
DALYs (Disability-Adjusted Life Years)	23	Republic of Kiribati	Both	Age-standardized	Colon and rectum cancer	Diet low in whole grains	Rate	2021	40.9686	67.1935	17.8238
DALYs (Disability-Adjusted Life Years)	17	Democratic Socialist Republic of Sri Lanka	Both	Age-standardized	Colon and rectum cancer	Smoking	Rate	2021	3.54879	5.84231	1.77729
DALYs (Disability-Adjusted Life Years)	19	Democratic Republic of Timor-Leste	Both	Age-standardized	Colon and rectum cancer	Diet low in milk	Rate	2021	44.4666	76.0821	11.6203
DALYs (Disability-Adjusted Life Years)	19	Democratic Republic of Timor-Leste	Both	Age-standardized	Colon and rectum cancer	Behavioral risks	Rate	2021	128.197	178.055	81.142
DALYs (Disability-Adjusted Life Years)	17	Democratic Socialist Republic of Sri Lanka	Both	Age-standardized	Colon and rectum cancer	Diet low in fiber	Rate	2021	0.685913	1.16527	0.264279
DALYs (Disability-Adjusted Life Years)	20	Socialist Republic of Viet Nam	Both	Age-standardized	Colon and rectum cancer	Tobacco	Rate	2021	20.2095	29.2542	12.3305
DALYs (Disability-Adjusted Life Years)	17	Democratic Socialist Republic of Sri Lanka	Both	Age-standardized	Colon and rectum cancer	High fasting plasma glucose	Rate	2021	8.46889	15.2767	3.93166
DALYs (Disability-Adjusted Life Years)	19	Democratic Republic of Timor-Leste	Both	Age-standardized	Colon and rectum cancer	Low physical activity	Rate	2021	4.28587	7.17632	2.13707
DALYs (Disability-Adjusted Life Years)	15	Republic of the Union of Myanmar	Both	Age-standardized	Colon and rectum cancer	High body-mass index	Rate	2021	12.2091	21.124	4.49542
DALYs (Disability-Adjusted Life Years)	23	Republic of Kiribati	Both	Age-standardized	Colon and rectum cancer	Diet low in fiber	Rate	2021	0.887445	1.52365	0.37143
DALYs (Disability-Adjusted Life Years)	20	Socialist Republic of Viet Nam	Both	Age-standardized	Colon and rectum cancer	Diet low in whole grains	Rate	2021	45.9813	72.6441	17.8342
DALYs (Disability-Adjusted Life Years)	24	Republic of the Marshall Islands	Both	Age-standardized	Colon and rectum cancer	Metabolic risks	Rate	2021	89.3067	140.759	44.0881
DALYs (Disability-Adjusted Life Years)	23	Republic of Kiribati	Both	Age-standardized	Colon and rectum cancer	Tobacco	Rate	2021	17.5212	26.6301	10.5114
DALYs (Disability-Adjusted Life Years)	23	Republic of Kiribati	Both	Age-standardized	Colon and rectum cancer	Smoking	Rate	2021	17.5212	26.6301	10.5114
DALYs (Disability-Adjusted Life Years)	23	Republic of Kiribati	Both	Age-standardized	Colon and rectum cancer	High fasting plasma glucose	Rate	2021	26.1444	40.8798	12.9755
DALYs (Disability-Adjusted Life Years)	23	Republic of Kiribati	Both	Age-standardized	Colon and rectum cancer	Diet low in milk	Rate	2021	42.3838	73.1981	12.0427
DALYs (Disability-Adjusted Life Years)	17	Democratic Socialist Republic of Sri Lanka	Both	Age-standardized	Colon and rectum cancer	Diet low in milk	Rate	2021	21.1238	37.6087	4.76431
DALYs (Disability-Adjusted Life Years)	23	Republic of Kiribati	Both	Age-standardized	Colon and rectum cancer	Low physical activity	Rate	2021	18.0709	28.1782	10.0041
DALYs (Disability-Adjusted Life Years)	20	Socialist Republic of Viet Nam	Both	Age-standardized	Colon and rectum cancer	High fasting plasma glucose	Rate	2021	15.4255	25.2819	7.10567
DALYs (Disability-Adjusted Life Years)	20	Socialist Republic of Viet Nam	Both	Age-standardized	Colon and rectum cancer	Diet low in fiber	Rate	2021	17.4104	28.308	7.87391
DALYs (Disability-Adjusted Life Years)	16	Republic of the Philippines	Both	Age-standardized	Colon and rectum cancer	High body-mass index	Rate	2021	21.1917	34.0716	8.54582
DALYs (Disability-Adjusted Life Years)	24	Republic of the Marshall Islands	Both	Age-standardized	Colon and rectum cancer	Diet low in whole grains	Rate	2021	55.024	89.7787	23.5257
DALYs (Disability-Adjusted Life Years)	23	Republic of Kiribati	Both	Age-standardized	Colon and rectum cancer	Behavioral risks	Rate	2021	132.752	186.925	88.9618
DALYs (Disability-Adjusted Life Years)	17	Democratic Socialist Republic of Sri Lanka	Both	Age-standardized	Colon and rectum cancer	Low physical activity	Rate	2021	2.40537	4.13739	1.24284
DALYs (Disability-Adjusted Life Years)	21	Oceania	Both	Age-standardized	Colon and rectum cancer	Metabolic risks	Rate	2021	26.8088	40.7276	12.6614
DALYs (Disability-Adjusted Life Years)	20	Socialist Republic of Viet Nam	Both	Age-standardized	Colon and rectum cancer	Diet low in milk	Rate	2021	55.9593	93.6332	14.3185
DALYs (Disability-Adjusted Life Years)	20	Socialist Republic of Viet Nam	Both	Age-standardized	Colon and rectum cancer	Behavioral risks	Rate	2021	168.177	225.315	108.137
DALYs (Disability-Adjusted Life Years)	24	Republic of the Marshall Islands	Both	Age-standardized	Colon and rectum cancer	Diet low in fiber	Rate	2021	0.573125	1.15725	0.226773
DALYs (Disability-Adjusted Life Years)	18	Kingdom of Thailand	Both	Age-standardized	Colon and rectum cancer	Diet high in red meat	Rate	2021	54.2498	119.834	-0.01699
DALYs (Disability-Adjusted Life Years)	19	Democratic Republic of Timor-Leste	Both	Age-standardized	Colon and rectum cancer	Diet high in red meat	Rate	2021	30.1839	63.2138	-0.0092606
DALYs (Disability-Adjusted Life Years)	21	Oceania	Both	Age-standardized	Colon and rectum cancer	Tobacco	Rate	2021	5.53145	7.80241	3.36272
DALYs (Disability-Adjusted Life Years)	20	Socialist Republic of Viet Nam	Both	Age-standardized	Colon and rectum cancer	Low physical activity	Rate	2021	8.75856	14.6197	4.60159
DALYs (Disability-Adjusted Life Years)	24	Republic of the Marshall Islands	Both	Age-standardized	Colon and rectum cancer	Tobacco	Rate	2021	10.6755	16.7316	6.03419
DALYs (Disability-Adjusted Life Years)	24	Republic of the Marshall Islands	Both	Age-standardized	Colon and rectum cancer	Smoking	Rate	2021	10.6755	16.7316	6.03419
DALYs (Disability-Adjusted Life Years)	21	Oceania	Both	Age-standardized	Colon and rectum cancer	Smoking	Rate	2021	5.53145	7.80241	3.36272
DALYs (Disability-Adjusted Life Years)	22	Republic of Fiji	Both	Age-standardized	Colon and rectum cancer	Metabolic risks	Rate	2021	59.7878	94.7871	28.2
DALYs (Disability-Adjusted Life Years)	21	Oceania	Both	Age-standardized	Colon and rectum cancer	High fasting plasma glucose	Rate	2021	13.0004	20.4128	6.65342
DALYs (Disability-Adjusted Life Years)	24	Republic of the Marshall Islands	Both	Age-standardized	Colon and rectum cancer	High fasting plasma glucose	Rate	2021	49.8306	80.753	25.7255
DALYs (Disability-Adjusted Life Years)	24	Republic of the Marshall Islands	Both	Age-standardized	Colon and rectum cancer	Behavioral risks	Rate	2021	165.013	240.571	103.215
DALYs (Disability-Adjusted Life Years)	28	Solomon Islands	Both	Age-standardized	Colon and rectum cancer	Metabolic risks	Rate	2021	40.4148	66.2289	16.3624
DALYs (Disability-Adjusted Life Years)	21	Oceania	Both	Age-standardized	Colon and rectum cancer	Diet low in whole grains	Rate	2021	25.1009	38.1258	9.98999
DALYs (Disability-Adjusted Life Years)	17	Democratic Socialist Republic of Sri Lanka	Both	Age-standardized	Colon and rectum cancer	High body-mass index	Rate	2021	6.89003	12.4108	2.76259
DALYs (Disability-Adjusted Life Years)	25	Federated States of Micronesia	Both	Age-standardized	Colon and rectum cancer	Smoking	Rate	2021	18.2216	28.197	9.95081
DALYs (Disability-Adjusted Life Years)	15	Republic of the Union of Myanmar	Both	Age-standardized	Colon and rectum cancer	Diet high in red meat	Rate	2021	39.8566	84.605	-0.0139842
DALYs (Disability-Adjusted Life Years)	22	Republic of Fiji	Both	Age-standardized	Colon and rectum cancer	Tobacco	Rate	2021	9.61823	15.1562	5.01459
DALYs (Disability-Adjusted Life Years)	20	Socialist Republic of Viet Nam	Both	Age-standardized	Colon and rectum cancer	Smoking	Rate	2021	20.2095	29.2542	12.3305
DALYs (Disability-Adjusted Life Years)	16	Republic of the Philippines	Both	Age-standardized	Colon and rectum cancer	Diet high in red meat	Rate	2021	49.7205	103.444	-0.0076188
DALYs (Disability-Adjusted Life Years)	24	Republic of the Marshall Islands	Both	Age-standardized	Colon and rectum cancer	Diet low in milk	Rate	2021	57.1255	99.1399	15.4222
DALYs (Disability-Adjusted Life Years)	21	Oceania	Both	Age-standardized	Colon and rectum cancer	Diet low in milk	Rate	2021	26.5608	43.2078	6.91399
DALYs (Disability-Adjusted Life Years)	25	Federated States of Micronesia	Both	Age-standardized	Colon and rectum cancer	Metabolic risks	Rate	2021	75.4553	123.427	33.3672
DALYs (Disability-Adjusted Life Years)	21	Oceania	Both	Age-standardized	Colon and rectum cancer	Diet low in fiber	Rate	2021	0.179832	0.315912	0.0698798
DALYs (Disability-Adjusted Life Years)	28	Solomon Islands	Both	Age-standardized	Colon and rectum cancer	High fasting plasma glucose	Rate	2021	16.2401	27.5274	6.97254
DALYs (Disability-Adjusted Life Years)	22	Republic of Fiji	Both	Age-standardized	Colon and rectum cancer	Diet low in whole grains	Rate	2021	41.7009	66.3855	16.1027
DALYs (Disability-Adjusted Life Years)	23	Republic of Kiribati	Both	Age-standardized	Colon and rectum cancer	High body-mass index	Rate	2021	33.5354	54.2159	13.9298
DALYs (Disability-Adjusted Life Years)	19	Democratic Republic of Timor-Leste	Both	Age-standardized	Colon and rectum cancer	Diet low in calcium	Rate	2021	78.1447	104.574	53.7606
DALYs (Disability-Adjusted Life Years)	28	Solomon Islands	Both	Age-standardized	Colon and rectum cancer	Diet low in whole grains	Rate	2021	44.071	73.3258	18.4138
DALYs (Disability-Adjusted Life Years)	18	Kingdom of Thailand	Both	Age-standardized	Colon and rectum cancer	Diet low in calcium	Rate	2021	76.594	103.94	51.8602
DALYs (Disability-Adjusted Life Years)	22	Republic of Fiji	Both	Age-standardized	Colon and rectum cancer	High fasting plasma glucose	Rate	2021	28.7086	45.939	13.8237
DALYs (Disability-Adjusted Life Years)	1	Global	Both	Age-standardized	Colon and rectum cancer	Smoking	Rate	2021	14.119	19.5046	8.83856
DALYs (Disability-Adjusted Life Years)	24	Republic of the Marshall Islands	Both	Age-standardized	Colon and rectum cancer	Low physical activity	Rate	2021	37.697	57.5541	21.8575
DALYs (Disability-Adjusted Life Years)	25	Federated States of Micronesia	Both	Age-standardized	Colon and rectum cancer	Tobacco	Rate	2021	18.2216	28.197	9.95081
DALYs (Disability-Adjusted Life Years)	25	Federated States of Micronesia	Both	Age-standardized	Colon and rectum cancer	Diet low in whole grains	Rate	2021	55.8542	92.2848	24.8718
DALYs (Disability-Adjusted Life Years)	29	Kingdom of Tonga	Both	Age-standardized	Colon and rectum cancer	Metabolic risks	Rate	2021	45.5051	70.4006	22.756
DALYs (Disability-Adjusted Life Years)	21	Oceania	Both	Age-standardized	Colon and rectum cancer	Behavioral risks	Rate	2021	69.7003	93.1188	41.7894
DALYs (Disability-Adjusted Life Years)	22	Republic of Fiji	Both	Age-standardized	Colon and rectum cancer	Diet low in fiber	Rate	2021	0.690095	1.22296	0.260049
DALYs (Disability-Adjusted Life Years)	21	Oceania	Both	Age-standardized	Colon and rectum cancer	Low physical activity	Rate	2021	7.91898	11.6402	4.78589
DALYs (Disability-Adjusted Life Years)	28	Solomon Islands	Both	Age-standardized	Colon and rectum cancer	Diet low in fiber	Rate	2021	0.186961	0.379098	0.060264
DALYs (Disability-Adjusted Life Years)	17	Democratic Socialist Republic of Sri Lanka	Both	Age-standardized	Colon and rectum cancer	Diet high in red meat	Rate	2021	5.17606	11.9407	-0.0015066
DALYs (Disability-Adjusted Life Years)	28	Solomon Islands	Both	Age-standardized	Colon and rectum cancer	Diet low in milk	Rate	2021	47.4345	84.0705	14.0505
DALYs (Disability-Adjusted Life Years)	22	Republic of Fiji	Both	Age-standardized	Colon and rectum cancer	Diet low in milk	Rate	2021	43.0342	72.6414	10.7684
DALYs (Disability-Adjusted Life Years)	15	Republic of the Union of Myanmar	Both	Age-standardized	Colon and rectum cancer	Diet low in calcium	Rate	2021	69.8108	94.9535	46.821
DALYs (Disability-Adjusted Life Years)	25	Federated States of Micronesia	Both	Age-standardized	Colon and rectum cancer	High fasting plasma glucose	Rate	2021	30.9398	51.9888	14.1933
DALYs (Disability-Adjusted Life Years)	24	Republic of the Marshall Islands	Both	Age-standardized	Colon and rectum cancer	High body-mass index	Rate	2021	47.5917	79.1199	20.0752
DALYs (Disability-Adjusted Life Years)	25	Federated States of Micronesia	Both	Age-standardized	Colon and rectum cancer	Diet low in fiber	Rate	2021	0.6411	1.2353	0.25872
DALYs (Disability-Adjusted Life Years)	25	Federated States of Micronesia	Both	Age-standardized	Colon and rectum cancer	High body-mass index	Rate	2021	49.9266	83.6953	20.1749
DALYs (Disability-Adjusted Life Years)	28	Solomon Islands	Both	Age-standardized	Colon and rectum cancer	Low physical activity	Rate	2021	16.1199	25.7067	8.62015
DALYs (Disability-Adjusted Life Years)	22	Republic of Fiji	Both	Age-standardized	Colon and rectum cancer	Behavioral risks	Rate	2021	106.949	161.482	52.941
DALYs (Disability-Adjusted Life Years)	16	Republic of the Philippines	Both	Age-standardized	Colon and rectum cancer	Diet low in calcium	Rate	2021	101.636	127.977	76.8686
DALYs (Disability-Adjusted Life Years)	26	Independent State of Papua New Guinea	Both	Age-standardized	Colon and rectum cancer	Metabolic risks	Rate	2021	13.5814	22.3671	5.96907
DALYs (Disability-Adjusted Life Years)	28	Solomon Islands	Both	Age-standardized	Colon and rectum cancer	Behavioral risks	Rate	2021	117.606	177.346	69.3852
DALYs (Disability-Adjusted Life Years)	22	Republic of Fiji	Both	Age-standardized	Colon and rectum cancer	Low physical activity	Rate	2021	12.4652	19.3177	6.8692
DALYs (Disability-Adjusted Life Years)	26	Independent State of Papua New Guinea	Both	Age-standardized	Colon and rectum cancer	Tobacco	Rate	2021	3.18451	4.74407	1.86454
DALYs (Disability-Adjusted Life Years)	25	Federated States of Micronesia	Both	Age-standardized	Colon and rectum cancer	Diet low in milk	Rate	2021	58.8499	103.592	16.8624
DALYs (Disability-Adjusted Life Years)	28	Solomon Islands	Both	Age-standardized	Colon and rectum cancer	Smoking	Rate	2021	13.5995	20.787	7.26807
DALYs (Disability-Adjusted Life Years)	21	Oceania	Both	Age-standardized	Colon and rectum cancer	High body-mass index	Rate	2021	15.4843	25.0759	6.43085
DALYs (Disability-Adjusted Life Years)	27	Independent State of Samoa	Both	Age-standardized	Colon and rectum cancer	Metabolic risks	Rate	2021	60.8972	96.5282	29.9579
DALYs (Disability-Adjusted Life Years)	23	Republic of Kiribati	Both	Age-standardized	Colon and rectum cancer	Diet high in red meat	Rate	2021	30.5438	64.2778	-0.00772432
DALYs (Disability-Adjusted Life Years)	30	Republic of Vanuatu	Both	Age-standardized	Colon and rectum cancer	Metabolic risks	Rate	2021	47.0367	76.0053	20.932
DALYs (Disability-Adjusted Life Years)	29	Kingdom of Tonga	Both	Age-standardized	Colon and rectum cancer	Diet low in whole grains	Rate	2021	30.0578	46.0588	11.9178
DALYs (Disability-Adjusted Life Years)	20	Socialist Republic of Viet Nam	Both	Age-standardized	Colon and rectum cancer	High body-mass index	Rate	2021	8.3204	14.0125	2.86495
DALYs (Disability-Adjusted Life Years)	25	Federated States of Micronesia	Both	Age-standardized	Colon and rectum cancer	Behavioral risks	Rate	2021	172.872	252.97	110.19
DALYs (Disability-Adjusted Life Years)	26	Independent State of Papua New Guinea	Both	Age-standardized	Colon and rectum cancer	Smoking	Rate	2021	3.18451	4.74407	1.86454
DALYs (Disability-Adjusted Life Years)	27	Independent State of Samoa	Both	Age-standardized	Colon and rectum cancer	Diet low in whole grains	Rate	2021	41.5502	63.3324	17.603
DALYs (Disability-Adjusted Life Years)	25	Federated States of Micronesia	Both	Age-standardized	Colon and rectum cancer	Low physical activity	Rate	2021	39.5997	60.819	22.4897
DALYs (Disability-Adjusted Life Years)	26	Independent State of Papua New Guinea	Both	Age-standardized	Colon and rectum cancer	Diet low in whole grains	Rate	2021	16.8827	26.2897	6.5358
DALYs (Disability-Adjusted Life Years)	29	Kingdom of Tonga	Both	Age-standardized	Colon and rectum cancer	Tobacco	Rate	2021	7.51247	11.2726	4.33801
DALYs (Disability-Adjusted Life Years)	29	Kingdom of Tonga	Both	Age-standardized	Colon and rectum cancer	Diet low in fiber	Rate	2021	0.237373	0.449866	0.092056
DALYs (Disability-Adjusted Life Years)	27	Independent State of Samoa	Both	Age-standardized	Colon and rectum cancer	Diet low in fiber	Rate	2021	0.0651191	0.138452	0.0202728
DALYs (Disability-Adjusted Life Years)	33	Republic of Armenia	Both	Age-standardized	Colon and rectum cancer	Behavioral risks	Rate	2021	135.522	190.991	63.3655
DALYs (Disability-Adjusted Life Years)	27	Independent State of Samoa	Both	Age-standardized	Colon and rectum cancer	Smoking	Rate	2021	8.44229	12.2631	5.12699
DALYs (Disability-Adjusted Life Years)	22	Republic of Fiji	Both	Age-standardized	Colon and rectum cancer	Smoking	Rate	2021	9.61823	15.1562	5.01459
DALYs (Disability-Adjusted Life Years)	26	Independent State of Papua New Guinea	Both	Age-standardized	Colon and rectum cancer	High fasting plasma glucose	Rate	2021	7.06702	11.5489	3.31859
DALYs (Disability-Adjusted Life Years)	30	Republic of Vanuatu	Both	Age-standardized	Colon and rectum cancer	Diet low in whole grains	Rate	2021	46.2096	74.1586	18.333
DALYs (Disability-Adjusted Life Years)	24	Republic of the Marshall Islands	Both	Age-standardized	Colon and rectum cancer	Diet high in red meat	Rate	2021	43.4879	92.3833	-0.00858198
DALYs (Disability-Adjusted Life Years)	29	Kingdom of Tonga	Both	Age-standardized	Colon and rectum cancer	High fasting plasma glucose	Rate	2021	17.9678	28.6883	8.98256
DALYs (Disability-Adjusted Life Years)	27	Independent State of Samoa	Both	Age-standardized	Colon and rectum cancer	Tobacco	Rate	2021	8.44229	12.2631	5.12699
DALYs (Disability-Adjusted Life Years)	30	Republic of Vanuatu	Both	Age-standardized	Colon and rectum cancer	Tobacco	Rate	2021	7.89829	12.063	4.44756
DALYs (Disability-Adjusted Life Years)	27	Independent State of Samoa	Both	Age-standardized	Colon and rectum cancer	Behavioral risks	Rate	2021	109.023	153.737	61.9396
DALYs (Disability-Adjusted Life Years)	29	Kingdom of Tonga	Both	Age-standardized	Colon and rectum cancer	Behavioral risks	Rate	2021	83.5162	117.985	49.1346
DALYs (Disability-Adjusted Life Years)	26	Independent State of Papua New Guinea	Both	Age-standardized	Colon and rectum cancer	Diet low in fiber	Rate	2021	0.0909342	0.17981	0.0358196
DALYs (Disability-Adjusted Life Years)	25	Federated States of Micronesia	Both	Age-standardized	Colon and rectum cancer	Diet high in red meat	Rate	2021	43.9703	98.0543	-0.00899773
DALYs (Disability-Adjusted Life Years)	17	Democratic Socialist Republic of Sri Lanka	Both	Age-standardized	Colon and rectum cancer	Diet low in calcium	Rate	2021	19.2115	27.7022	11.7179
DALYs (Disability-Adjusted Life Years)	26	Independent State of Papua New Guinea	Both	Age-standardized	Colon and rectum cancer	Diet low in milk	Rate	2021	18.1103	30.4425	4.56376
DALYs (Disability-Adjusted Life Years)	31	Central Europe, Eastern Europe, and Central Asia	Both	Age-standardized	Colon and rectum cancer	Metabolic risks	Rate	2021	83.2856	125.619	39.53
DALYs (Disability-Adjusted Life Years)	29	Kingdom of Tonga	Both	Age-standardized	Colon and rectum cancer	Diet low in milk	Rate	2021	32.6601	52.6224	8.30036
DALYs (Disability-Adjusted Life Years)	26	Independent State of Papua New Guinea	Both	Age-standardized	Colon and rectum cancer	Low physical activity	Rate	2021	4.93949	7.86506	2.69811
DALYs (Disability-Adjusted Life Years)	30	Republic of Vanuatu	Both	Age-standardized	Colon and rectum cancer	Diet low in fiber	Rate	2021	0.276902	0.52929	0.100424
DALYs (Disability-Adjusted Life Years)	27	Independent State of Samoa	Both	Age-standardized	Colon and rectum cancer	High fasting plasma glucose	Rate	2021	25.8387	40.8925	12.6788
DALYs (Disability-Adjusted Life Years)	34	Republic of Azerbaijan	Both	Age-standardized	Colon and rectum cancer	Metabolic risks	Rate	2021	34.3551	55.7737	15.5472
DALYs (Disability-Adjusted Life Years)	26	Independent State of Papua New Guinea	Both	Age-standardized	Colon and rectum cancer	Behavioral risks	Rate	2021	49.2928	68.7808	29.4581
DALYs (Disability-Adjusted Life Years)	26	Independent State of Papua New Guinea	Both	Age-standardized	Colon and rectum cancer	High body-mass index	Rate	2021	7.07224	12.2577	2.712
DALYs (Disability-Adjusted Life Years)	30	Republic of Vanuatu	Both	Age-standardized	Colon and rectum cancer	High fasting plasma glucose	Rate	2021	23.7373	38.4122	11.6141
DALYs (Disability-Adjusted Life Years)	31	Central Europe, Eastern Europe, and Central Asia	Both	Age-standardized	Colon and rectum cancer	Diet low in whole grains	Rate	2021	78.171	115.377	31.9296
DALYs (Disability-Adjusted Life Years)	29	Kingdom of Tonga	Both	Age-standardized	Colon and rectum cancer	Low physical activity	Rate	2021	11.2828	17.2481	6.4932
DALYs (Disability-Adjusted Life Years)	28	Solomon Islands	Both	Age-standardized	Colon and rectum cancer	Tobacco	Rate	2021	13.5995	20.787	7.26807
DALYs (Disability-Adjusted Life Years)	30	Republic of Vanuatu	Both	Age-standardized	Colon and rectum cancer	Behavioral risks	Rate	2021	131.954	192.489	75.1844
DALYs (Disability-Adjusted Life Years)	34	Republic of Azerbaijan	Both	Age-standardized	Colon and rectum cancer	Diet low in whole grains	Rate	2021	34.605	54.2745	14.102
DALYs (Disability-Adjusted Life Years)	31	Central Europe, Eastern Europe, and Central Asia	Both	Age-standardized	Colon and rectum cancer	Diet low in fiber	Rate	2021	3.62121	5.44716	1.66001
DALYs (Disability-Adjusted Life Years)	27	Independent State of Samoa	Both	Age-standardized	Colon and rectum cancer	Diet low in milk	Rate	2021	44.27	72.578	12.4901
DALYs (Disability-Adjusted Life Years)	34	Republic of Azerbaijan	Both	Age-standardized	Colon and rectum cancer	Tobacco	Rate	2021	9.3722	14.2896	5.27403
DALYs (Disability-Adjusted Life Years)	27	Independent State of Samoa	Both	Age-standardized	Colon and rectum cancer	High body-mass index	Rate	2021	39.9427	65.5259	18.2438
DALYs (Disability-Adjusted Life Years)	28	Solomon Islands	Both	Age-standardized	Colon and rectum cancer	High body-mass index	Rate	2021	25.967	44.0381	9.60467
DALYs (Disability-Adjusted Life Years)	20	Socialist Republic of Viet Nam	Both	Age-standardized	Colon and rectum cancer	Diet high in red meat	Rate	2021	45.5183	94.5436	-0.00691267
DALYs (Disability-Adjusted Life Years)	31	Central Europe, Eastern Europe, and Central Asia	Both	Age-standardized	Colon and rectum cancer	Smoking	Rate	2021	22.5967	30.7048	14.467
DALYs (Disability-Adjusted Life Years)	21	Oceania	Both	Age-standardized	Colon and rectum cancer	Diet high in red meat	Rate	2021	19.6352	39.3776	-0.00153442
DALYs (Disability-Adjusted Life Years)	23	Republic of Kiribati	Both	Age-standardized	Colon and rectum cancer	Diet low in calcium	Rate	2021	70.4664	96.7688	50.703
DALYs (Disability-Adjusted Life Years)	30	Republic of Vanuatu	Both	Age-standardized	Colon and rectum cancer	Diet low in milk	Rate	2021	48.0664	84.0492	12.3898
DALYs (Disability-Adjusted Life Years)	35	Georgia	Both	Age-standardized	Colon and rectum cancer	Metabolic risks	Rate	2021	56.6024	88.5535	26.2916
DALYs (Disability-Adjusted Life Years)	31	Central Europe, Eastern Europe, and Central Asia	Both	Age-standardized	Colon and rectum cancer	Tobacco	Rate	2021	22.5967	30.7048	14.467
DALYs (Disability-Adjusted Life Years)	25	Federated States of Micronesia	Both	Age-standardized	Colon and rectum cancer	Diet low in calcium	Rate	2021	69.3278	97.5638	46.5114
DALYs (Disability-Adjusted Life Years)	34	Republic of Azerbaijan	Both	Age-standardized	Colon and rectum cancer	Diet low in fiber	Rate	2021	0.902906	1.5042	0.356223
DALYs (Disability-Adjusted Life Years)	24	Republic of the Marshall Islands	Both	Age-standardized	Colon and rectum cancer	Diet low in calcium	Rate	2021	65.3795	91.8023	44.1256
DALYs (Disability-Adjusted Life Years)	31	Central Europe, Eastern Europe, and Central Asia	Both	Age-standardized	Colon and rectum cancer	Behavioral risks	Rate	2021	207.552	283.232	101.03
DALYs (Disability-Adjusted Life Years)	27	Independent State of Samoa	Both	Age-standardized	Colon and rectum cancer	Low physical activity	Rate	2021	21.4702	31.7992	11.9974
DALYs (Disability-Adjusted Life Years)	30	Republic of Vanuatu	Both	Age-standardized	Colon and rectum cancer	Low physical activity	Rate	2021	3.6573	6.3042	1.7253
DALYs (Disability-Adjusted Life Years)	26	Independent State of Papua New Guinea	Both	Age-standardized	Colon and rectum cancer	Diet high in red meat	Rate	2021	12.9473	27.4382	-0.00211267
DALYs (Disability-Adjusted Life Years)	34	Republic of Azerbaijan	Both	Age-standardized	Colon and rectum cancer	Behavioral risks	Rate	2021	85.6371	128.146	38.292
DALYs (Disability-Adjusted Life Years)	35	Georgia	Both	Age-standardized	Colon and rectum cancer	Diet low in whole grains	Rate	2021	61.875	94.6208	24.9918
DALYs (Disability-Adjusted Life Years)	32	Central Asia	Both	Age-standardized	Colon and rectum cancer	Tobacco	Rate	2021	8.38767	11.5884	5.2853
DALYs (Disability-Adjusted Life Years)	34	Republic of Azerbaijan	Both	Age-standardized	Colon and rectum cancer	High fasting plasma glucose	Rate	2021	11.5897	18.8421	5.2956
DALYs (Disability-Adjusted Life Years)	31	Central Europe, Eastern Europe, and Central Asia	Both	Age-standardized	Colon and rectum cancer	High fasting plasma glucose	Rate	2021	29.1753	43.6577	15.1455
DALYs (Disability-Adjusted Life Years)	32	Central Asia	Both	Age-standardized	Colon and rectum cancer	Metabolic risks	Rate	2021	34.8797	54.1167	15.8471
DALYs (Disability-Adjusted Life Years)	33	Republic of Armenia	Both	Age-standardized	Colon and rectum cancer	Metabolic risks	Rate	2021	55.3814	85.9488	25.652
DALYs (Disability-Adjusted Life Years)	35	Georgia	Both	Age-standardized	Colon and rectum cancer	Diet low in fiber	Rate	2021	2.48688	4.07543	1.05706
DALYs (Disability-Adjusted Life Years)	32	Central Asia	Both	Age-standardized	Colon and rectum cancer	High fasting plasma glucose	Rate	2021	12.0649	18.5706	5.85411
DALYs (Disability-Adjusted Life Years)	36	Republic of Kazakhstan	Both	Age-standardized	Colon and rectum cancer	Metabolic risks	Rate	2021	47.2623	74.4163	21.8365
DALYs (Disability-Adjusted Life Years)	34	Republic of Azerbaijan	Both	Age-standardized	Colon and rectum cancer	Diet low in milk	Rate	2021	28.1544	48.5278	7.1967
DALYs (Disability-Adjusted Life Years)	31	Central Europe, Eastern Europe, and Central Asia	Both	Age-standardized	Colon and rectum cancer	Diet low in milk	Rate	2021	45.2756	76.08	12.4032
DALYs (Disability-Adjusted Life Years)	35	Georgia	Both	Age-standardized	Colon and rectum cancer	Tobacco	Rate	2021	20.8038	29.3809	12.8992
DALYs (Disability-Adjusted Life Years)	33	Republic of Armenia	Both	Age-standardized	Colon and rectum cancer	Diet low in whole grains	Rate	2021	56.7849	83.4664	24.0341
DALYs (Disability-Adjusted Life Years)	35	Georgia	Both	Age-standardized	Colon and rectum cancer	Behavioral risks	Rate	2021	156.267	220.86	75.4392
DALYs (Disability-Adjusted Life Years)	39	Republic of Tajikistan	Both	Age-standardized	Colon and rectum cancer	Metabolic risks	Rate	2021	20.2997	33.1612	9.04605
DALYs (Disability-Adjusted Life Years)	30	Republic of Vanuatu	Both	Age-standardized	Colon and rectum cancer	Smoking	Rate	2021	7.89829	12.063	4.44756
DALYs (Disability-Adjusted Life Years)	34	Republic of Azerbaijan	Both	Age-standardized	Colon and rectum cancer	Low physical activity	Rate	2021	6.22636	10.3332	3.42713
DALYs (Disability-Adjusted Life Years)	36	Republic of Kazakhstan	Both	Age-standardized	Colon and rectum cancer	Tobacco	Rate	2021	10.3278	14.3977	6.41432
DALYs (Disability-Adjusted Life Years)	32	Central Asia	Both	Age-standardized	Colon and rectum cancer	Diet low in milk	Rate	2021	18.8786	32.6576	5.02176
DALYs (Disability-Adjusted Life Years)	36	Republic of Kazakhstan	Both	Age-standardized	Colon and rectum cancer	Diet low in whole grains	Rate	2021	49.1197	75.7493	20.9623
DALYs (Disability-Adjusted Life Years)	39	Republic of Tajikistan	Both	Age-standardized	Colon and rectum cancer	Diet low in whole grains	Rate	2021	22.8284	36.4117	9.03149
DALYs (Disability-Adjusted Life Years)	33	Republic of Armenia	Both	Age-standardized	Colon and rectum cancer	Diet low in fiber	Rate	2021	2.34973	3.69701	1.01916
DALYs (Disability-Adjusted Life Years)	31	Central Europe, Eastern Europe, and Central Asia	Both	Age-standardized	Colon and rectum cancer	Low physical activity	Rate	2021	19.7481	27.4535	11.9614
DALYs (Disability-Adjusted Life Years)	32	Central Asia	Both	Age-standardized	Colon and rectum cancer	Diet low in whole grains	Rate	2021	36.918	56.5774	15.2517
DALYs (Disability-Adjusted Life Years)	27	Independent State of Samoa	Both	Age-standardized	Colon and rectum cancer	Diet high in red meat	Rate	2021	32.8869	66.4773	-0.00616605
DALYs (Disability-Adjusted Life Years)	33	Republic of Armenia	Both	Age-standardized	Colon and rectum cancer	Tobacco	Rate	2021	17.4936	23.9785	10.9158
DALYs (Disability-Adjusted Life Years)	20	Socialist Republic of Viet Nam	Both	Age-standardized	Colon and rectum cancer	Diet low in calcium	Rate	2021	80.3579	104.671	54.978
DALYs (Disability-Adjusted Life Years)	28	Solomon Islands	Both	Age-standardized	Colon and rectum cancer	Diet high in red meat	Rate	2021	30.4905	66.6593	-0.00969403
DALYs (Disability-Adjusted Life Years)	26	Independent State of Papua New Guinea	Both	Age-standardized	Colon and rectum cancer	Diet low in calcium	Rate	2021	24.8277	33.1285	17.306
DALYs (Disability-Adjusted Life Years)	29	Kingdom of Tonga	Both	Age-standardized	Colon and rectum cancer	Smoking	Rate	2021	7.51247	11.2726	4.33801
DALYs (Disability-Adjusted Life Years)	21	Oceania	Both	Age-standardized	Colon and rectum cancer	Diet low in calcium	Rate	2021	28.5267	36.0424	20.6327
DALYs (Disability-Adjusted Life Years)	35	Georgia	Both	Age-standardized	Colon and rectum cancer	High fasting plasma glucose	Rate	2021	19.9482	31.4077	9.52206
DALYs (Disability-Adjusted Life Years)	36	Republic of Kazakhstan	Both	Age-standardized	Colon and rectum cancer	High fasting plasma glucose	Rate	2021	17.1657	26.9284	8.35119
DALYs (Disability-Adjusted Life Years)	31	Central Europe, Eastern Europe, and Central Asia	Both	Age-standardized	Colon and rectum cancer	High body-mass index	Rate	2021	58.4621	93.1621	25.5052
DALYs (Disability-Adjusted Life Years)	39	Republic of Tajikistan	Both	Age-standardized	Colon and rectum cancer	Tobacco	Rate	2021	3.26263	5.09047	1.89625
DALYs (Disability-Adjusted Life Years)	32	Central Asia	Both	Age-standardized	Colon and rectum cancer	Low physical activity	Rate	2021	6.63904	9.29645	4.02061
DALYs (Disability-Adjusted Life Years)	39	Republic of Tajikistan	Both	Age-standardized	Colon and rectum cancer	Diet low in fiber	Rate	2021	2.84116	4.66591	1.19324
DALYs (Disability-Adjusted Life Years)	37	Kyrgyz Republic	Both	Age-standardized	Colon and rectum cancer	Metabolic risks	Rate	2021	30.6019	47.5432	13.6727
DALYs (Disability-Adjusted Life Years)	22	Republic of Fiji	Both	Age-standardized	Colon and rectum cancer	High body-mass index	Rate	2021	35.9296	58.5357	15.3446
DALYs (Disability-Adjusted Life Years)	36	Republic of Kazakhstan	Both	Age-standardized	Colon and rectum cancer	Diet low in fiber	Rate	2021	2.04827	3.31484	0.967446
DALYs (Disability-Adjusted Life Years)	36	Republic of Kazakhstan	Both	Age-standardized	Colon and rectum cancer	Diet low in milk	Rate	2021	13.8488	24.9299	3.68468
DALYs (Disability-Adjusted Life Years)	34	Republic of Azerbaijan	Both	Age-standardized	Colon and rectum cancer	Smoking	Rate	2021	9.3722	14.2896	5.27403
DALYs (Disability-Adjusted Life Years)	32	Central Asia	Both	Age-standardized	Colon and rectum cancer	Smoking	Rate	2021	8.38767	11.5884	5.2853
DALYs (Disability-Adjusted Life Years)	33	Republic of Armenia	Both	Age-standardized	Colon and rectum cancer	High fasting plasma glucose	Rate	2021	19.0584	29.0943	9.25719
DALYs (Disability-Adjusted Life Years)	4	Southeast Asia, East Asia, and Oceania	Both	Age-standardized	Colon and rectum cancer	High alcohol use	Rate	2021	17.8861	23.915	13.3072
DALYs (Disability-Adjusted Life Years)	36	Republic of Kazakhstan	Both	Age-standardized	Colon and rectum cancer	Smoking	Rate	2021	10.3278	14.3977	6.41432
DALYs (Disability-Adjusted Life Years)	40	Turkmenistan	Both	Age-standardized	Colon and rectum cancer	Metabolic risks	Rate	2021	22.9094	37.2681	10.1127
DALYs (Disability-Adjusted Life Years)	39	Republic of Tajikistan	Both	Age-standardized	Colon and rectum cancer	Behavioral risks	Rate	2021	57.9319	86.8766	26.981
DALYs (Disability-Adjusted Life Years)	32	Central Asia	Both	Age-standardized	Colon and rectum cancer	Diet low in fiber	Rate	2021	1.82709	2.80377	0.825669
DALYs (Disability-Adjusted Life Years)	37	Kyrgyz Republic	Both	Age-standardized	Colon and rectum cancer	Diet low in whole grains	Rate	2021	34.0645	52.6774	14.1059
DALYs (Disability-Adjusted Life Years)	35	Georgia	Both	Age-standardized	Colon and rectum cancer	Diet low in milk	Rate	2021	35.6515	61.9401	9.1731
DALYs (Disability-Adjusted Life Years)	36	Republic of Kazakhstan	Both	Age-standardized	Colon and rectum cancer	Low physical activity	Rate	2021	10.2965	15.6267	5.68734
DALYs (Disability-Adjusted Life Years)	39	Republic of Tajikistan	Both	Age-standardized	Colon and rectum cancer	High fasting plasma glucose	Rate	2021	6.9237	11.2664	3.48224
DALYs (Disability-Adjusted Life Years)	36	Republic of Kazakhstan	Both	Age-standardized	Colon and rectum cancer	Behavioral risks	Rate	2021	120.174	179.159	53.1703
DALYs (Disability-Adjusted Life Years)	37	Kyrgyz Republic	Both	Age-standardized	Colon and rectum cancer	Diet low in fiber	Rate	2021	1.21919	1.95563	0.541286
DALYs (Disability-Adjusted Life Years)	40	Turkmenistan	Both	Age-standardized	Colon and rectum cancer	Tobacco	Rate	2021	4.04797	6.16401	2.32953
DALYs (Disability-Adjusted Life Years)	27	Independent State of Samoa	Both	Age-standardized	Colon and rectum cancer	Diet low in calcium	Rate	2021	29.6209	39.554	20.1033
DALYs (Disability-Adjusted Life Years)	28	Solomon Islands	Both	Age-standardized	Colon and rectum cancer	Diet low in calcium	Rate	2021	41.1262	58.853	27.4433
DALYs (Disability-Adjusted Life Years)	35	Georgia	Both	Age-standardized	Colon and rectum cancer	Low physical activity	Rate	2021	12.6034	18.9189	6.93651
DALYs (Disability-Adjusted Life Years)	33	Republic of Armenia	Both	Age-standardized	Colon and rectum cancer	Diet low in milk	Rate	2021	24.1463	42.0226	6.26548
DALYs (Disability-Adjusted Life Years)	33	Republic of Armenia	Both	Age-standardized	Colon and rectum cancer	Smoking	Rate	2021	17.4936	23.9785	10.9158
DALYs (Disability-Adjusted Life Years)	41	Republic of Uzbekistan	Both	Age-standardized	Colon and rectum cancer	Metabolic risks	Rate	2021	23.4769	38.4351	10.0409
DALYs (Disability-Adjusted Life Years)	38	Mongolia	Both	Age-standardized	Colon and rectum cancer	Metabolic risks	Rate	2021	29.3012	47.8234	12.6408
DALYs (Disability-Adjusted Life Years)	32	Central Asia	Both	Age-standardized	Colon and rectum cancer	Behavioral risks	Rate	2021	89.8739	130.529	40.0069
DALYs (Disability-Adjusted Life Years)	37	Kyrgyz Republic	Both	Age-standardized	Colon and rectum cancer	Tobacco	Rate	2021	9.02592	13.0548	5.62024
DALYs (Disability-Adjusted Life Years)	40	Turkmenistan	Both	Age-standardized	Colon and rectum cancer	Diet low in whole grains	Rate	2021	26.256	42.8597	10.4906
DALYs (Disability-Adjusted Life Years)	37	Kyrgyz Republic	Both	Age-standardized	Colon and rectum cancer	Smoking	Rate	2021	9.02592	13.0548	5.62024
DALYs (Disability-Adjusted Life Years)	37	Kyrgyz Republic	Both	Age-standardized	Colon and rectum cancer	Behavioral risks	Rate	2021	81.6447	120.423	34.1438
DALYs (Disability-Adjusted Life Years)	39	Republic of Tajikistan	Both	Age-standardized	Colon and rectum cancer	Diet low in milk	Rate	2021	20.7312	35.5303	5.82991
DALYs (Disability-Adjusted Life Years)	44	Bosnia and Herzegovina	Both	Age-standardized	Colon and rectum cancer	Metabolic risks	Rate	2021	88.3275	138.653	42.3905
DALYs (Disability-Adjusted Life Years)	1	Global	Both	Age-standardized	Colon and rectum cancer	High body-mass index	Rate	2021	27.3288	43.371	11.8037
DALYs (Disability-Adjusted Life Years)	1	Global	Both	Age-standardized	Colon and rectum cancer	Diet high in red meat	Rate	2021	41.1934	83.6722	-0.0150014
DALYs (Disability-Adjusted Life Years)	41	Republic of Uzbekistan	Both	Age-standardized	Colon and rectum cancer	Tobacco	Rate	2021	4.2292	6.19286	2.48753
DALYs (Disability-Adjusted Life Years)	1	Global	Both	Age-standardized	Colon and rectum cancer	Diet low in calcium	Rate	2021	24.7014	31.0189	18.1698
DALYs (Disability-Adjusted Life Years)	40	Turkmenistan	Both	Age-standardized	Colon and rectum cancer	High fasting plasma glucose	Rate	2021	7.66506	12.8237	3.64059
DALYs (Disability-Adjusted Life Years)	33	Republic of Armenia	Both	Age-standardized	Colon and rectum cancer	Low physical activity	Rate	2021	12.2157	18.0679	6.82096
DALYs (Disability-Adjusted Life Years)	41	Republic of Uzbekistan	Both	Age-standardized	Colon and rectum cancer	Diet low in whole grains	Rate	2021	24.6169	38.7798	9.54375
DALYs (Disability-Adjusted Life Years)	38	Mongolia	Both	Age-standardized	Colon and rectum cancer	Diet low in whole grains	Rate	2021	38.8638	59.3059	15.3967
DALYs (Disability-Adjusted Life Years)	40	Turkmenistan	Both	Age-standardized	Colon and rectum cancer	Smoking	Rate	2021	4.04797	6.16401	2.32953
DALYs (Disability-Adjusted Life Years)	40	Turkmenistan	Both	Age-standardized	Colon and rectum cancer	Diet low in fiber	Rate	2021	1.70974	2.93211	0.777891
DALYs (Disability-Adjusted Life Years)	31	Central Europe, Eastern Europe, and Central Asia	Both	Age-standardized	Colon and rectum cancer	Diet high in red meat	Rate	2021	65.8221	129.877	-0.0219752
DALYs (Disability-Adjusted Life Years)	35	Georgia	Both	Age-standardized	Colon and rectum cancer	Smoking	Rate	2021	20.8038	29.3809	12.8992
DALYs (Disability-Adjusted Life Years)	39	Republic of Tajikistan	Both	Age-standardized	Colon and rectum cancer	Low physical activity	Rate	2021	3.83777	6.05691	2.11839
DALYs (Disability-Adjusted Life Years)	38	Mongolia	Both	Age-standardized	Colon and rectum cancer	Tobacco	Rate	2021	10.547	16.0175	6.03018
DALYs (Disability-Adjusted Life Years)	41	Republic of Uzbekistan	Both	Age-standardized	Colon and rectum cancer	High fasting plasma glucose	Rate	2021	7.83873	12.9377	3.48217
DALYs (Disability-Adjusted Life Years)	37	Kyrgyz Republic	Both	Age-standardized	Colon and rectum cancer	High fasting plasma glucose	Rate	2021	8.09792	12.4412	3.79149
DALYs (Disability-Adjusted Life Years)	44	Bosnia and Herzegovina	Both	Age-standardized	Colon and rectum cancer	High fasting plasma glucose	Rate	2021	40.868	65.4709	20.4652
DALYs (Disability-Adjusted Life Years)	44	Bosnia and Herzegovina	Both	Age-standardized	Colon and rectum cancer	Diet low in whole grains	Rate	2021	74.4197	117.214	28.7053
DALYs (Disability-Adjusted Life Years)	42	Central Europe	Both	Age-standardized	Colon and rectum cancer	Metabolic risks	Rate	2021	107.066	163.514	52.1668
DALYs (Disability-Adjusted Life Years)	45	Republic of Bulgaria	Both	Age-standardized	Colon and rectum cancer	Metabolic risks	Rate	2021	123.255	195.991	56.7081
DALYs (Disability-Adjusted Life Years)	30	Republic of Vanuatu	Both	Age-standardized	Colon and rectum cancer	High body-mass index	Rate	2021	25.8548	43.3154	10.034
DALYs (Disability-Adjusted Life Years)	22	Republic of Fiji	Both	Age-standardized	Colon and rectum cancer	Diet high in red meat	Rate	2021	34.3836	72.6179	-0.00183147
DALYs (Disability-Adjusted Life Years)	40	Turkmenistan	Both	Age-standardized	Colon and rectum cancer	Behavioral risks	Rate	2021	64.4928	101.613	25.4975
DALYs (Disability-Adjusted Life Years)	41	Republic of Uzbekistan	Both	Age-standardized	Colon and rectum cancer	Diet low in milk	Rate	2021	16.1733	28.5051	3.9455
DALYs (Disability-Adjusted Life Years)	39	Republic of Tajikistan	Both	Age-standardized	Colon and rectum cancer	Smoking	Rate	2021	3.26263	5.09047	1.89625
DALYs (Disability-Adjusted Life Years)	38	Mongolia	Both	Age-standardized	Colon and rectum cancer	High fasting plasma glucose	Rate	2021	8.59398	13.9573	3.8904
DALYs (Disability-Adjusted Life Years)	41	Republic of Uzbekistan	Both	Age-standardized	Colon and rectum cancer	Diet low in fiber	Rate	2021	0.993025	1.61397	0.423819
DALYs (Disability-Adjusted Life Years)	40	Turkmenistan	Both	Age-standardized	Colon and rectum cancer	Diet low in milk	Rate	2021	9.79941	18.1123	2.6052
DALYs (Disability-Adjusted Life Years)	38	Mongolia	Both	Age-standardized	Colon and rectum cancer	Diet low in fiber	Rate	2021	8.82012	13.9406	3.79963
DALYs (Disability-Adjusted Life Years)	45	Republic of Bulgaria	Both	Age-standardized	Colon and rectum cancer	Diet low in whole grains	Rate	2021	112.596	175.894	43.1238
DALYs (Disability-Adjusted Life Years)	41	Republic of Uzbekistan	Both	Age-standardized	Colon and rectum cancer	Low physical activity	Rate	2021	2.33941	3.78423	1.27519
DALYs (Disability-Adjusted Life Years)	36	Republic of Kazakhstan	Both	Age-standardized	Colon and rectum cancer	High body-mass index	Rate	2021	32.4358	53.2439	14.2115
DALYs (Disability-Adjusted Life Years)	44	Bosnia and Herzegovina	Both	Age-standardized	Colon and rectum cancer	Diet low in milk	Rate	2021	37.4469	64.2746	9.39618
DALYs (Disability-Adjusted Life Years)	37	Kyrgyz Republic	Both	Age-standardized	Colon and rectum cancer	Diet low in milk	Rate	2021	9.41003	17.0468	2.30524
DALYs (Disability-Adjusted Life Years)	29	Kingdom of Tonga	Both	Age-standardized	Colon and rectum cancer	High body-mass index	Rate	2021	31.1698	49.1066	14.603
DALYs (Disability-Adjusted Life Years)	44	Bosnia and Herzegovina	Both	Age-standardized	Colon and rectum cancer	Diet low in fiber	Rate	2021	0.412954	0.813797	0.151152
DALYs (Disability-Adjusted Life Years)	45	Republic of Bulgaria	Both	Age-standardized	Colon and rectum cancer	Diet low in fiber	Rate	2021	9.46402	15.449	4.00228
DALYs (Disability-Adjusted Life Years)	38	Mongolia	Both	Age-standardized	Colon and rectum cancer	Diet low in milk	Rate	2021	17.5591	30.9059	4.70479
DALYs (Disability-Adjusted Life Years)	42	Central Europe	Both	Age-standardized	Colon and rectum cancer	Diet low in whole grains	Rate	2021	92.487	138.761	38.1527
DALYs (Disability-Adjusted Life Years)	42	Central Europe	Both	Age-standardized	Colon and rectum cancer	Tobacco	Rate	2021	30.1341	41.7214	19.0118
DALYs (Disability-Adjusted Life Years)	45	Republic of Bulgaria	Both	Age-standardized	Colon and rectum cancer	Tobacco	Rate	2021	37.0313	54.9762	22.9378
DALYs (Disability-Adjusted Life Years)	43	Republic of Albania	Both	Age-standardized	Colon and rectum cancer	Metabolic risks	Rate	2021	28.4369	48.1648	13.2375
DALYs (Disability-Adjusted Life Years)	41	Republic of Uzbekistan	Both	Age-standardized	Colon and rectum cancer	Smoking	Rate	2021	4.2292	6.19286	2.48753
DALYs (Disability-Adjusted Life Years)	44	Bosnia and Herzegovina	Both	Age-standardized	Colon and rectum cancer	Smoking	Rate	2021	28.2144	42.282	16.5838
DALYs (Disability-Adjusted Life Years)	38	Mongolia	Both	Age-standardized	Colon and rectum cancer	Smoking	Rate	2021	10.547	16.0175	6.03018
DALYs (Disability-Adjusted Life Years)	46	Republic of Croatia	Both	Age-standardized	Colon and rectum cancer	Tobacco	Rate	2021	34.162	48.263	21.1216
DALYs (Disability-Adjusted Life Years)	40	Turkmenistan	Both	Age-standardized	Colon and rectum cancer	Low physical activity	Rate	2021	4.48158	7.03419	2.33376
DALYs (Disability-Adjusted Life Years)	32	Central Asia	Both	Age-standardized	Colon and rectum cancer	High body-mass index	Rate	2021	24.4642	38.7037	10.4048
DALYs (Disability-Adjusted Life Years)	38	Mongolia	Both	Age-standardized	Colon and rectum cancer	Behavioral risks	Rate	2021	99.7904	147.463	42.6452
DALYs (Disability-Adjusted Life Years)	41	Republic of Uzbekistan	Both	Age-standardized	Colon and rectum cancer	Behavioral risks	Rate	2021	57.5984	88.8442	22.0518
DALYs (Disability-Adjusted Life Years)	46	Republic of Croatia	Both	Age-standardized	Colon and rectum cancer	Metabolic risks	Rate	2021	114.346	175.588	55.9859
DALYs (Disability-Adjusted Life Years)	37	Kyrgyz Republic	Both	Age-standardized	Colon and rectum cancer	High body-mass index	Rate	2021	23.6786	37.1678	9.90052
DALYs (Disability-Adjusted Life Years)	49	North Macedonia	Both	Age-standardized	Colon and rectum cancer	Behavioral risks	Rate	2021	198.326	284.456	95.1155
DALYs (Disability-Adjusted Life Years)	45	Republic of Bulgaria	Both	Age-standardized	Colon and rectum cancer	Behavioral risks	Rate	2021	311.386	450.85	149.067
DALYs (Disability-Adjusted Life Years)	37	Kyrgyz Republic	Both	Age-standardized	Colon and rectum cancer	Low physical activity	Rate	2021	6.16108	9.54475	3.44559
DALYs (Disability-Adjusted Life Years)	38	Mongolia	Both	Age-standardized	Colon and rectum cancer	Low physical activity	Rate	2021	4.11994	6.59192	2.20539
DALYs (Disability-Adjusted Life Years)	31	Central Europe, Eastern Europe, and Central Asia	Both	Age-standardized	Colon and rectum cancer	Diet low in calcium	Rate	2021	17.4781	22.894	12.0626
DALYs (Disability-Adjusted Life Years)	40	Turkmenistan	Both	Age-standardized	Colon and rectum cancer	High body-mass index	Rate	2021	16.2276	27.2354	6.52648
DALYs (Disability-Adjusted Life Years)	34	Republic of Azerbaijan	Both	Age-standardized	Colon and rectum cancer	High body-mass index	Rate	2021	24.4524	40.7499	10.4251
DALYs (Disability-Adjusted Life Years)	46	Republic of Croatia	Both	Age-standardized	Colon and rectum cancer	High fasting plasma glucose	Rate	2021	47.0991	73.6179	23.6247
DALYs (Disability-Adjusted Life Years)	44	Bosnia and Herzegovina	Both	Age-standardized	Colon and rectum cancer	Low physical activity	Rate	2021	19.726	30.2929	10.5337
DALYs (Disability-Adjusted Life Years)	43	Republic of Albania	Both	Age-standardized	Colon and rectum cancer	Tobacco	Rate	2021	10.1714	15.4859	6.03463
DALYs (Disability-Adjusted Life Years)	45	Republic of Bulgaria	Both	Age-standardized	Colon and rectum cancer	High fasting plasma glucose	Rate	2021	50.6123	81.8116	24.6431
DALYs (Disability-Adjusted Life Years)	42	Central Europe	Both	Age-standardized	Colon and rectum cancer	Diet low in fiber	Rate	2021	4.2978	6.53883	1.98647
DALYs (Disability-Adjusted Life Years)	42	Central Europe	Both	Age-standardized	Colon and rectum cancer	High fasting plasma glucose	Rate	2021	44.6837	66.7579	22.8317
DALYs (Disability-Adjusted Life Years)	22	Republic of Fiji	Both	Age-standardized	Colon and rectum cancer	Diet low in calcium	Rate	2021	29.2461	41.0489	18.7922
DALYs (Disability-Adjusted Life Years)	46	Republic of Croatia	Both	Age-standardized	Colon and rectum cancer	Diet low in whole grains	Rate	2021	96.2705	145.722	38.664
DALYs (Disability-Adjusted Life Years)	43	Republic of Albania	Both	Age-standardized	Colon and rectum cancer	Diet low in whole grains	Rate	2021	29.6148	46.6129	12.2879
DALYs (Disability-Adjusted Life Years)	46	Republic of Croatia	Both	Age-standardized	Colon and rectum cancer	Diet low in milk	Rate	2021	43.9369	74.3634	11.5682
DALYs (Disability-Adjusted Life Years)	47	Czech Republic	Both	Age-standardized	Colon and rectum cancer	Metabolic risks	Rate	2021	102.073	159.208	49.3052
DALYs (Disability-Adjusted Life Years)	42	Central Europe	Both	Age-standardized	Colon and rectum cancer	Smoking	Rate	2021	30.1341	41.7214	19.0118
DALYs (Disability-Adjusted Life Years)	44	Bosnia and Herzegovina	Both	Age-standardized	Colon and rectum cancer	Behavioral risks	Rate	2021	200.196	297.644	93.1761
DALYs (Disability-Adjusted Life Years)	43	Republic of Albania	Both	Age-standardized	Colon and rectum cancer	High fasting plasma glucose	Rate	2021	9.58668	15.9504	4.67982
DALYs (Disability-Adjusted Life Years)	46	Republic of Croatia	Both	Age-standardized	Colon and rectum cancer	Diet low in fiber	Rate	2021	10.096	15.8932	4.65712
DALYs (Disability-Adjusted Life Years)	47	Czech Republic	Both	Age-standardized	Colon and rectum cancer	Diet low in whole grains	Rate	2021	76.4031	118.094	31.6662
DALYs (Disability-Adjusted Life Years)	47	Czech Republic	Both	Age-standardized	Colon and rectum cancer	Tobacco	Rate	2021	26.7346	39.9151	15.9172
DALYs (Disability-Adjusted Life Years)	45	Republic of Bulgaria	Both	Age-standardized	Colon and rectum cancer	Diet low in milk	Rate	2021	92.0284	158.107	22.3002
DALYs (Disability-Adjusted Life Years)	46	Republic of Croatia	Both	Age-standardized	Colon and rectum cancer	Low physical activity	Rate	2021	26.7015	39.497	15.8117
DALYs (Disability-Adjusted Life Years)	50	Montenegro	Both	Age-standardized	Colon and rectum cancer	Metabolic risks	Rate	2021	90.0146	138.963	45.5215
DALYs (Disability-Adjusted Life Years)	42	Central Europe	Both	Age-standardized	Colon and rectum cancer	Behavioral risks	Rate	2021	252.422	344.741	130.14
DALYs (Disability-Adjusted Life Years)	43	Republic of Albania	Both	Age-standardized	Colon and rectum cancer	Diet low in fiber	Rate	2021	0.867125	1.5251	0.336741
DALYs (Disability-Adjusted Life Years)	44	Bosnia and Herzegovina	Both	Age-standardized	Colon and rectum cancer	Tobacco	Rate	2021	28.2144	42.282	16.5838
DALYs (Disability-Adjusted Life Years)	42	Central Europe	Both	Age-standardized	Colon and rectum cancer	Diet low in milk	Rate	2021	59.7	100.056	15.8906
DALYs (Disability-Adjusted Life Years)	47	Czech Republic	Both	Age-standardized	Colon and rectum cancer	Diet low in fiber	Rate	2021	6.3155	10.0329	2.68929
DALYs (Disability-Adjusted Life Years)	46	Republic of Croatia	Both	Age-standardized	Colon and rectum cancer	Behavioral risks	Rate	2021	245.549	335.22	136.506
DALYs (Disability-Adjusted Life Years)	30	Republic of Vanuatu	Both	Age-standardized	Colon and rectum cancer	Diet high in red meat	Rate	2021	38.0286	82.814	-0.00529357
DALYs (Disability-Adjusted Life Years)	44	Bosnia and Herzegovina	Both	Age-standardized	Colon and rectum cancer	High body-mass index	Rate	2021	52.9108	86.7923	22.783
DALYs (Disability-Adjusted Life Years)	47	Czech Republic	Both	Age-standardized	Colon and rectum cancer	High fasting plasma glucose	Rate	2021	44.701	70.6462	22.8036
DALYs (Disability-Adjusted Life Years)	43	Republic of Albania	Both	Age-standardized	Colon and rectum cancer	Diet low in milk	Rate	2021	4.86058	9.66894	1.11635
DALYs (Disability-Adjusted Life Years)	45	Republic of Bulgaria	Both	Age-standardized	Colon and rectum cancer	Low physical activity	Rate	2021	22.9755	35.8101	12.4332
DALYs (Disability-Adjusted Life Years)	43	Republic of Albania	Both	Age-standardized	Colon and rectum cancer	Behavioral risks	Rate	2021	77.278	118.552	32.0623
DALYs (Disability-Adjusted Life Years)	50	Montenegro	Both	Age-standardized	Colon and rectum cancer	Tobacco	Rate	2021	26.244	38.6793	16.3109
DALYs (Disability-Adjusted Life Years)	48	Hungary	Both	Age-standardized	Colon and rectum cancer	Metabolic risks	Rate	2021	137.098	215.764	66.4209
DALYs (Disability-Adjusted Life Years)	47	Czech Republic	Both	Age-standardized	Colon and rectum cancer	Behavioral risks	Rate	2021	225.426	315.986	121.427
DALYs (Disability-Adjusted Life Years)	51	Republic of Poland	Both	Age-standardized	Colon and rectum cancer	Metabolic risks	Rate	2021	109.564	165.626	52.542
DALYs (Disability-Adjusted Life Years)	50	Montenegro	Both	Age-standardized	Colon and rectum cancer	Diet low in whole grains	Rate	2021	70.9106	107.931	30.0111
DALYs (Disability-Adjusted Life Years)	46	Republic of Croatia	Both	Age-standardized	Colon and rectum cancer	Smoking	Rate	2021	34.162	48.263	21.1216
DALYs (Disability-Adjusted Life Years)	47	Czech Republic	Both	Age-standardized	Colon and rectum cancer	Diet low in milk	Rate	2021	60.1196	99.846	15.7569
DALYs (Disability-Adjusted Life Years)	33	Republic of Armenia	Both	Age-standardized	Colon and rectum cancer	High body-mass index	Rate	2021	39.0398	63.0135	16.7786
DALYs (Disability-Adjusted Life Years)	37	Kyrgyz Republic	Both	Age-standardized	Colon and rectum cancer	Diet high in red meat	Rate	2021	27.8266	57.4419	-0.00718189
DALYs (Disability-Adjusted Life Years)	42	Central Europe	Both	Age-standardized	Colon and rectum cancer	Low physical activity	Rate	2021	26.2625	36.251	15.9875
DALYs (Disability-Adjusted Life Years)	47	Czech Republic	Both	Age-standardized	Colon and rectum cancer	Smoking	Rate	2021	26.7346	39.9151	15.9172
DALYs (Disability-Adjusted Life Years)	51	Republic of Poland	Both	Age-standardized	Colon and rectum cancer	Tobacco	Rate	2021	30.5856	42.7103	19.2346
DALYs (Disability-Adjusted Life Years)	48	Hungary	Both	Age-standardized	Colon and rectum cancer	Tobacco	Rate	2021	34.8445	50.5114	20.7567
DALYs (Disability-Adjusted Life Years)	48	Hungary	Both	Age-standardized	Colon and rectum cancer	Diet low in whole grains	Rate	2021	113.758	173.367	47.6104
DALYs (Disability-Adjusted Life Years)	51	Republic of Poland	Both	Age-standardized	Colon and rectum cancer	Diet low in whole grains	Rate	2021	95.9623	142.96	40.8722
DALYs (Disability-Adjusted Life Years)	50	Montenegro	Both	Age-standardized	Colon and rectum cancer	Diet low in fiber	Rate	2021	1.59363	2.61944	0.625426
DALYs (Disability-Adjusted Life Years)	43	Republic of Albania	Both	Age-standardized	Colon and rectum cancer	Low physical activity	Rate	2021	7.42099	11.5488	4.11953
DALYs (Disability-Adjusted Life Years)	47	Czech Republic	Both	Age-standardized	Colon and rectum cancer	Low physical activity	Rate	2021	26.4034	39.7151	16.3952
DALYs (Disability-Adjusted Life Years)	29	Kingdom of Tonga	Both	Age-standardized	Colon and rectum cancer	Diet high in red meat	Rate	2021	23.976	48.5552	-0.00432068
DALYs (Disability-Adjusted Life Years)	39	Republic of Tajikistan	Both	Age-standardized	Colon and rectum cancer	High body-mass index	Rate	2021	14.2645	24.5482	5.84281
DALYs (Disability-Adjusted Life Years)	41	Republic of Uzbekistan	Both	Age-standardized	Colon and rectum cancer	High body-mass index	Rate	2021	16.7446	28.3021	6.68814
DALYs (Disability-Adjusted Life Years)	36	Republic of Kazakhstan	Both	Age-standardized	Colon and rectum cancer	Diet high in red meat	Rate	2021	42.8177	87.724	-0.0314753
DALYs (Disability-Adjusted Life Years)	40	Turkmenistan	Both	Age-standardized	Colon and rectum cancer	Diet high in red meat	Rate	2021	23.4107	49.4837	-0.0185114
DALYs (Disability-Adjusted Life Years)	50	Montenegro	Both	Age-standardized	Colon and rectum cancer	High fasting plasma glucose	Rate	2021	36.7617	57.5029	18.6267
DALYs (Disability-Adjusted Life Years)	49	North Macedonia	Both	Age-standardized	Colon and rectum cancer	Metabolic risks	Rate	2021	88.7254	142.095	42.8
DALYs (Disability-Adjusted Life Years)	49	North Macedonia	Both	Age-standardized	Colon and rectum cancer	Tobacco	Rate	2021	25.9097	38.2446	15.5227
DALYs (Disability-Adjusted Life Years)	42	Central Europe	Both	Age-standardized	Colon and rectum cancer	High body-mass index	Rate	2021	68.9374	110.598	30.8231
DALYs (Disability-Adjusted Life Years)	51	Republic of Poland	Both	Age-standardized	Colon and rectum cancer	High fasting plasma glucose	Rate	2021	48.6983	72.5726	24.6885
DALYs (Disability-Adjusted Life Years)	34	Republic of Azerbaijan	Both	Age-standardized	Colon and rectum cancer	Diet high in red meat	Rate	2021	27.1811	56.8094	-0.00599426
DALYs (Disability-Adjusted Life Years)	55	Republic of Slovenia	Both	Age-standardized	Colon and rectum cancer	Metabolic risks	Rate	2021	72.0569	113.155	34.5766
DALYs (Disability-Adjusted Life Years)	52	Romania	Both	Age-standardized	Colon and rectum cancer	Metabolic risks	Rate	2021	99.5529	156.026	46.7174
DALYs (Disability-Adjusted Life Years)	51	Republic of Poland	Both	Age-standardized	Colon and rectum cancer	Diet low in fiber	Rate	2021	2.22584	3.67418	0.889911
DALYs (Disability-Adjusted Life Years)	48	Hungary	Both	Age-standardized	Colon and rectum cancer	High fasting plasma glucose	Rate	2021	53.6881	85.0694	26.0142
DALYs (Disability-Adjusted Life Years)	52	Romania	Both	Age-standardized	Colon and rectum cancer	Tobacco	Rate	2021	29.5155	41.8541	17.5675
DALYs (Disability-Adjusted Life Years)	38	Mongolia	Both	Age-standardized	Colon and rectum cancer	High body-mass index	Rate	2021	21.6719	36.5342	8.73102
DALYs (Disability-Adjusted Life Years)	35	Georgia	Both	Age-standardized	Colon and rectum cancer	High body-mass index	Rate	2021	39.1986	63.7802	17.0501
DALYs (Disability-Adjusted Life Years)	32	Central Asia	Both	Age-standardized	Colon and rectum cancer	Diet high in red meat	Rate	2021	30.4738	63.1301	-0.0126289
DALYs (Disability-Adjusted Life Years)	49	North Macedonia	Both	Age-standardized	Colon and rectum cancer	High fasting plasma glucose	Rate	2021	39.7755	62.9895	19.1412
DALYs (Disability-Adjusted Life Years)	51	Republic of Poland	Both	Age-standardized	Colon and rectum cancer	Diet low in milk	Rate	2021	74.0776	121.741	20.0265
DALYs (Disability-Adjusted Life Years)	48	Hungary	Both	Age-standardized	Colon and rectum cancer	Diet low in fiber	Rate	2021	8.14463	12.829	3.6027
DALYs (Disability-Adjusted Life Years)	55	Republic of Slovenia	Both	Age-standardized	Colon and rectum cancer	Diet low in whole grains	Rate	2021	60.4839	95.2443	24.2404
DALYs (Disability-Adjusted Life Years)	51	Republic of Poland	Both	Age-standardized	Colon and rectum cancer	Behavioral risks	Rate	2021	259.831	356.208	141.949
DALYs (Disability-Adjusted Life Years)	50	Montenegro	Both	Age-standardized	Colon and rectum cancer	Smoking	Rate	2021	26.244	38.6793	16.3109
DALYs (Disability-Adjusted Life Years)	49	North Macedonia	Both	Age-standardized	Colon and rectum cancer	Diet low in whole grains	Rate	2021	76.3085	116.659	30.5621
DALYs (Disability-Adjusted Life Years)	4	Southeast Asia, East Asia, and Oceania	Both	Age-standardized	Colon and rectum cancer	Dietary risks	Rate	2021	128.623	196.849	53.1651
DALYs (Disability-Adjusted Life Years)	50	Montenegro	Both	Age-standardized	Colon and rectum cancer	Behavioral risks	Rate	2021	188.144	272.443	91.2809
DALYs (Disability-Adjusted Life Years)	50	Montenegro	Both	Age-standardized	Colon and rectum cancer	Diet low in milk	Rate	2021	15.7648	29.104	3.90545
DALYs (Disability-Adjusted Life Years)	52	Romania	Both	Age-standardized	Colon and rectum cancer	Diet low in whole grains	Rate	2021	91.3124	143.95	37.6795
DALYs (Disability-Adjusted Life Years)	55	Republic of Slovenia	Both	Age-standardized	Colon and rectum cancer	Diet low in fiber	Rate	2021	2.64024	4.33225	1.17448
DALYs (Disability-Adjusted Life Years)	52	Romania	Both	Age-standardized	Colon and rectum cancer	High fasting plasma glucose	Rate	2021	37.8456	57.485	19.4124
DALYs (Disability-Adjusted Life Years)	46	Republic of Croatia	Both	Age-standardized	Colon and rectum cancer	High body-mass index	Rate	2021	74.3876	120.518	32.5822
DALYs (Disability-Adjusted Life Years)	10	Kingdom of Cambodia	Both	Age-standardized	Colon and rectum cancer	High alcohol use	Rate	2021	18.3556	26.2256	11.7865
DALYs (Disability-Adjusted Life Years)	49	North Macedonia	Both	Age-standardized	Colon and rectum cancer	Diet low in milk	Rate	2021	46.8302	80.1161	11.1437
DALYs (Disability-Adjusted Life Years)	48	Hungary	Both	Age-standardized	Colon and rectum cancer	Behavioral risks	Rate	2021	311.066	436.24	155.651
DALYs (Disability-Adjusted Life Years)	51	Republic of Poland	Both	Age-standardized	Colon and rectum cancer	Low physical activity	Rate	2021	32.0318	45.0153	19.2714
DALYs (Disability-Adjusted Life Years)	30	Republic of Vanuatu	Both	Age-standardized	Colon and rectum cancer	Diet low in calcium	Rate	2021	66.3844	89.7604	46.5442
DALYs (Disability-Adjusted Life Years)	55	Republic of Slovenia	Both	Age-standardized	Colon and rectum cancer	Tobacco	Rate	2021	15.6776	23.0951	9.15548
DALYs (Disability-Adjusted Life Years)	44	Bosnia and Herzegovina	Both	Age-standardized	Colon and rectum cancer	Diet high in red meat	Rate	2021	61.205	130.977	-0.0159617
DALYs (Disability-Adjusted Life Years)	56	Eastern Europe	Both	Age-standardized	Colon and rectum cancer	Metabolic risks	Rate	2021	79.525	121.337	37.3382
DALYs (Disability-Adjusted Life Years)	55	Republic of Slovenia	Both	Age-standardized	Colon and rectum cancer	Behavioral risks	Rate	2021	162.512	242.468	68.8643
DALYs (Disability-Adjusted Life Years)	53	Republic of Serbia	Both	Age-standardized	Colon and rectum cancer	Metabolic risks	Rate	2021	106.384	162.479	51.4829
DALYs (Disability-Adjusted Life Years)	53	Republic of Serbia	Both	Age-standardized	Colon and rectum cancer	Tobacco	Rate	2021	32.1424	46.5575	19.5057
DALYs (Disability-Adjusted Life Years)	52	Romania	Both	Age-standardized	Colon and rectum cancer	Diet low in milk	Rate	2021	25.4026	46.0288	6.63922
DALYs (Disability-Adjusted Life Years)	48	Hungary	Both	Age-standardized	Colon and rectum cancer	Diet low in milk	Rate	2021	75.9151	127.776	20.4926
DALYs (Disability-Adjusted Life Years)	40	Turkmenistan	Both	Age-standardized	Colon and rectum cancer	Diet low in calcium	Rate	2021	6.46446	9.60421	4.03099
DALYs (Disability-Adjusted Life Years)	49	North Macedonia	Both	Age-standardized	Colon and rectum cancer	Low physical activity	Rate	2021	19.9555	31.0618	10.8555
DALYs (Disability-Adjusted Life Years)	49	North Macedonia	Both	Age-standardized	Colon and rectum cancer	Diet low in fiber	Rate	2021	2.25271	3.77614	0.935264
DALYs (Disability-Adjusted Life Years)	42	Central Europe	Both	Age-standardized	Colon and rectum cancer	Diet high in red meat	Rate	2021	80.3335	159.809	-0.0360495
DALYs (Disability-Adjusted Life Years)	52	Romania	Both	Age-standardized	Colon and rectum cancer	Diet low in fiber	Rate	2021	1.62552	2.73063	0.667855
DALYs (Disability-Adjusted Life Years)	56	Eastern Europe	Both	Age-standardized	Colon and rectum cancer	Diet low in whole grains	Rate	2021	78.8975	116.435	33.2747
DALYs (Disability-Adjusted Life Years)	53	Republic of Serbia	Both	Age-standardized	Colon and rectum cancer	High fasting plasma glucose	Rate	2021	44.5201	68.7184	21.3598
DALYs (Disability-Adjusted Life Years)	52	Romania	Both	Age-standardized	Colon and rectum cancer	Low physical activity	Rate	2021	23.8448	35.2073	13.3207
DALYs (Disability-Adjusted Life Years)	50	Montenegro	Both	Age-standardized	Colon and rectum cancer	Low physical activity	Rate	2021	18.4446	28.0714	10.4286
DALYs (Disability-Adjusted Life Years)	60	Republic of Lithuania	Both	Age-standardized	Colon and rectum cancer	Metabolic risks	Rate	2021	69.1319	108.474	32.4139
DALYs (Disability-Adjusted Life Years)	53	Republic of Serbia	Both	Age-standardized	Colon and rectum cancer	Diet low in whole grains	Rate	2021	90.4138	140.84	33.2547
DALYs (Disability-Adjusted Life Years)	56	Eastern Europe	Both	Age-standardized	Colon and rectum cancer	Tobacco	Rate	2021	21.9909	30.1999	13.8746
DALYs (Disability-Adjusted Life Years)	56	Eastern Europe	Both	Age-standardized	Colon and rectum cancer	Diet low in fiber	Rate	2021	3.58462	5.55587	1.64885
DALYs (Disability-Adjusted Life Years)	55	Republic of Slovenia	Both	Age-standardized	Colon and rectum cancer	High fasting plasma glucose	Rate	2021	28.2015	45.1479	13.9312
DALYs (Disability-Adjusted Life Years)	53	Republic of Serbia	Both	Age-standardized	Colon and rectum cancer	Diet low in milk	Rate	2021	56.4609	98.3275	12.8456
DALYs (Disability-Adjusted Life Years)	48	Hungary	Both	Age-standardized	Colon and rectum cancer	Low physical activity	Rate	2021	28.1993	43.1842	15.6117
DALYs (Disability-Adjusted Life Years)	37	Kyrgyz Republic	Both	Age-standardized	Colon and rectum cancer	Diet low in calcium	Rate	2021	6.64767	9.24177	4.36654
DALYs (Disability-Adjusted Life Years)	60	Republic of Lithuania	Both	Age-standardized	Colon and rectum cancer	Diet low in whole grains	Rate	2021	69.9067	107.224	27.4432
DALYs (Disability-Adjusted Life Years)	45	Republic of Bulgaria	Both	Age-standardized	Colon and rectum cancer	Smoking	Rate	2021	37.0313	54.9762	22.9378
DALYs (Disability-Adjusted Life Years)	47	Czech Republic	Both	Age-standardized	Colon and rectum cancer	High body-mass index	Rate	2021	64.3507	105.58	27.7845
DALYs (Disability-Adjusted Life Years)	54	Slovak Republic	Both	Age-standardized	Colon and rectum cancer	Metabolic risks	Rate	2021	118.786	183.35	57.1627
DALYs (Disability-Adjusted Life Years)	57	Republic of Belarus	Both	Age-standardized	Colon and rectum cancer	Metabolic risks	Rate	2021	73.3072	124.323	32.1708
DALYs (Disability-Adjusted Life Years)	43	Republic of Albania	Both	Age-standardized	Colon and rectum cancer	Smoking	Rate	2021	10.1714	15.4859	6.03463
DALYs (Disability-Adjusted Life Years)	52	Romania	Both	Age-standardized	Colon and rectum cancer	Behavioral risks	Rate	2021	252.203	365.083	123.657
DALYs (Disability-Adjusted Life Years)	56	Eastern Europe	Both	Age-standardized	Colon and rectum cancer	High fasting plasma glucose	Rate	2021	23.0875	34.7872	11.8002
DALYs (Disability-Adjusted Life Years)	56	Eastern Europe	Both	Age-standardized	Colon and rectum cancer	Behavioral risks	Rate	2021	207.693	285.723	98.2412
DALYs (Disability-Adjusted Life Years)	53	Republic of Serbia	Both	Age-standardized	Colon and rectum cancer	Low physical activity	Rate	2021	21.743	32.526	12.0702
DALYs (Disability-Adjusted Life Years)	55	Republic of Slovenia	Both	Age-standardized	Colon and rectum cancer	Diet low in milk	Rate	2021	24.837	44.6961	6.27289
DALYs (Disability-Adjusted Life Years)	53	Republic of Serbia	Both	Age-standardized	Colon and rectum cancer	Diet low in fiber	Rate	2021	4.03593	6.71275	1.60827
DALYs (Disability-Adjusted Life Years)	60	Republic of Lithuania	Both	Age-standardized	Colon and rectum cancer	Diet low in fiber	Rate	2021	1.41502	2.36704	0.603419
DALYs (Disability-Adjusted Life Years)	58	Republic of Estonia	Both	Age-standardized	Colon and rectum cancer	Metabolic risks	Rate	2021	72.0513	114.887	33.9397
DALYs (Disability-Adjusted Life Years)	57	Republic of Belarus	Both	Age-standardized	Colon and rectum cancer	Tobacco	Rate	2021	24.8628	36.7389	14.4646
DALYs (Disability-Adjusted Life Years)	60	Republic of Lithuania	Both	Age-standardized	Colon and rectum cancer	High fasting plasma glucose	Rate	2021	18.9612	29.7395	9.55402
DALYs (Disability-Adjusted Life Years)	54	Slovak Republic	Both	Age-standardized	Colon and rectum cancer	Tobacco	Rate	2021	31.7426	46.107	19.2868
DALYs (Disability-Adjusted Life Years)	56	Eastern Europe	Both	Age-standardized	Colon and rectum cancer	Diet low in milk	Rate	2021	42.427	71.5924	12.495
DALYs (Disability-Adjusted Life Years)	57	Republic of Belarus	Both	Age-standardized	Colon and rectum cancer	Diet low in whole grains	Rate	2021	78.5788	124.241	28.8682
DALYs (Disability-Adjusted Life Years)	58	Republic of Estonia	Both	Age-standardized	Colon and rectum cancer	Diet low in whole grains	Rate	2021	69.5681	107.523	25.5593
DALYs (Disability-Adjusted Life Years)	60	Republic of Lithuania	Both	Age-standardized	Colon and rectum cancer	Behavioral risks	Rate	2021	200.691	282.699	89.7464
DALYs (Disability-Adjusted Life Years)	54	Slovak Republic	Both	Age-standardized	Colon and rectum cancer	Diet low in whole grains	Rate	2021	104.281	162.611	40.8016
DALYs (Disability-Adjusted Life Years)	48	Hungary	Both	Age-standardized	Colon and rectum cancer	Smoking	Rate	2021	34.8445	50.5114	20.7567
DALYs (Disability-Adjusted Life Years)	52	Romania	Both	Age-standardized	Colon and rectum cancer	Smoking	Rate	2021	29.5155	41.8541	17.5675
DALYs (Disability-Adjusted Life Years)	36	Republic of Kazakhstan	Both	Age-standardized	Colon and rectum cancer	Diet low in calcium	Rate	2021	6.87929	9.52299	4.58032
DALYs (Disability-Adjusted Life Years)	44	Bosnia and Herzegovina	Both	Age-standardized	Colon and rectum cancer	Diet low in calcium	Rate	2021	14.7185	20.8829	9.62058
DALYs (Disability-Adjusted Life Years)	34	Republic of Azerbaijan	Both	Age-standardized	Colon and rectum cancer	Diet low in calcium	Rate	2021	10.5356	15.1644	6.76041
DALYs (Disability-Adjusted Life Years)	32	Central Asia	Both	Age-standardized	Colon and rectum cancer	Diet low in calcium	Rate	2021	9.42213	12.5578	6.48517
DALYs (Disability-Adjusted Life Years)	29	Kingdom of Tonga	Both	Age-standardized	Colon and rectum cancer	Diet low in calcium	Rate	2021	32.3296	44.2406	22.513
DALYs (Disability-Adjusted Life Years)	55	Republic of Slovenia	Both	Age-standardized	Colon and rectum cancer	Low physical activity	Rate	2021	15.7273	23.591	8.40213
DALYs (Disability-Adjusted Life Years)	58	Republic of Estonia	Both	Age-standardized	Colon and rectum cancer	Tobacco	Rate	2021	19.799	28.6251	12.3201
DALYs (Disability-Adjusted Life Years)	56	Eastern Europe	Both	Age-standardized	Colon and rectum cancer	Low physical activity	Rate	2021	18.1509	26.1071	10.4982
DALYs (Disability-Adjusted Life Years)	61	Republic of Moldova	Both	Age-standardized	Colon and rectum cancer	Metabolic risks	Rate	2021	89.742	139.585	41.6777
DALYs (Disability-Adjusted Life Years)	57	Republic of Belarus	Both	Age-standardized	Colon and rectum cancer	High fasting plasma glucose	Rate	2021	16.7042	27.3531	7.96273
DALYs (Disability-Adjusted Life Years)	39	Republic of Tajikistan	Both	Age-standardized	Colon and rectum cancer	Diet high in red meat	Rate	2021	16.7667	35.2842	-0.00521444
DALYs (Disability-Adjusted Life Years)	60	Republic of Lithuania	Both	Age-standardized	Colon and rectum cancer	Diet low in milk	Rate	2021	44.3818	75.1184	10.8379
DALYs (Disability-Adjusted Life Years)	53	Republic of Serbia	Both	Age-standardized	Colon and rectum cancer	Behavioral risks	Rate	2021	236.227	351.549	117.59
DALYs (Disability-Adjusted Life Years)	54	Slovak Republic	Both	Age-standardized	Colon and rectum cancer	High fasting plasma glucose	Rate	2021	43.4791	67.3221	21.7977
DALYs (Disability-Adjusted Life Years)	41	Republic of Uzbekistan	Both	Age-standardized	Colon and rectum cancer	Diet high in red meat	Rate	2021	20.162	41.867	-0.00581408
DALYs (Disability-Adjusted Life Years)	49	North Macedonia	Both	Age-standardized	Colon and rectum cancer	Smoking	Rate	2021	25.9097	38.2446	15.5227
DALYs (Disability-Adjusted Life Years)	42	Central Europe	Both	Age-standardized	Colon and rectum cancer	Diet low in calcium	Rate	2021	18.2363	24.3868	12.6619
DALYs (Disability-Adjusted Life Years)	33	Republic of Armenia	Both	Age-standardized	Colon and rectum cancer	Diet high in red meat	Rate	2021	45.4238	89.227	-0.00254745
DALYs (Disability-Adjusted Life Years)	57	Republic of Belarus	Both	Age-standardized	Colon and rectum cancer	Diet low in fiber	Rate	2021	0.876904	1.63291	0.357276
DALYs (Disability-Adjusted Life Years)	58	Republic of Estonia	Both	Age-standardized	Colon and rectum cancer	Diet low in fiber	Rate	2021	1.43843	2.53246	0.622565
DALYs (Disability-Adjusted Life Years)	7	Democratic People's Republic of Korea	Both	Age-standardized	Colon and rectum cancer	High alcohol use	Rate	2021	11.6873	19.3111	7.27412
DALYs (Disability-Adjusted Life Years)	61	Republic of Moldova	Both	Age-standardized	Colon and rectum cancer	Tobacco	Rate	2021	24.2342	34.5757	14.8167
DALYs (Disability-Adjusted Life Years)	54	Slovak Republic	Both	Age-standardized	Colon and rectum cancer	Diet low in fiber	Rate	2021	11.5996	19.0575	4.76767
DALYs (Disability-Adjusted Life Years)	35	Georgia	Both	Age-standardized	Colon and rectum cancer	Diet high in red meat	Rate	2021	47.9815	98.7149	-0.0110585
DALYs (Disability-Adjusted Life Years)	58	Republic of Estonia	Both	Age-standardized	Colon and rectum cancer	Behavioral risks	Rate	2021	193.713	279.041	79.3792
DALYs (Disability-Adjusted Life Years)	60	Republic of Lithuania	Both	Age-standardized	Colon and rectum cancer	Smoking	Rate	2021	19.3583	27.6806	11.9424
DALYs (Disability-Adjusted Life Years)	59	Republic of Latvia	Both	Age-standardized	Colon and rectum cancer	Metabolic risks	Rate	2021	72.0267	113.23	33.9906
DALYs (Disability-Adjusted Life Years)	46	Republic of Croatia	Both	Age-standardized	Colon and rectum cancer	Diet high in red meat	Rate	2021	79.2161	158.919	-0.0199248
DALYs (Disability-Adjusted Life Years)	50	Montenegro	Both	Age-standardized	Colon and rectum cancer	High body-mass index	Rate	2021	59.4429	97.2707	27.6326
DALYs (Disability-Adjusted Life Years)	58	Republic of Estonia	Both	Age-standardized	Colon and rectum cancer	High fasting plasma glucose	Rate	2021	23.6012	36.8301	11.7797
DALYs (Disability-Adjusted Life Years)	59	Republic of Latvia	Both	Age-standardized	Colon and rectum cancer	Tobacco	Rate	2021	21.2739	30.3696	13.653
DALYs (Disability-Adjusted Life Years)	61	Republic of Moldova	Both	Age-standardized	Colon and rectum cancer	Diet low in whole grains	Rate	2021	81.7635	127.746	34.7993
DALYs (Disability-Adjusted Life Years)	60	Republic of Lithuania	Both	Age-standardized	Colon and rectum cancer	Low physical activity	Rate	2021	23.0983	34.4629	13.1216
DALYs (Disability-Adjusted Life Years)	51	Republic of Poland	Both	Age-standardized	Colon and rectum cancer	Smoking	Rate	2021	30.5856	42.7103	19.2346
DALYs (Disability-Adjusted Life Years)	54	Slovak Republic	Both	Age-standardized	Colon and rectum cancer	Smoking	Rate	2021	31.7426	46.107	19.2868
DALYs (Disability-Adjusted Life Years)	57	Republic of Belarus	Both	Age-standardized	Colon and rectum cancer	Behavioral risks	Rate	2021	208.844	307.341	90.7842
DALYs (Disability-Adjusted Life Years)	59	Republic of Latvia	Both	Age-standardized	Colon and rectum cancer	Diet low in whole grains	Rate	2021	70.8605	110.037	27.5334
DALYs (Disability-Adjusted Life Years)	62	Russian Federation	Both	Age-standardized	Colon and rectum cancer	Metabolic risks	Rate	2021	82.9754	125.075	38.6015
DALYs (Disability-Adjusted Life Years)	54	Slovak Republic	Both	Age-standardized	Colon and rectum cancer	Diet low in milk	Rate	2021	91.7501	153.917	22.2824
DALYs (Disability-Adjusted Life Years)	57	Republic of Belarus	Both	Age-standardized	Colon and rectum cancer	Diet low in milk	Rate	2021	39.7458	71.6559	8.69696
DALYs (Disability-Adjusted Life Years)	62	Russian Federation	Both	Age-standardized	Colon and rectum cancer	Tobacco	Rate	2021	22.7018	30.4321	14.8465
DALYs (Disability-Adjusted Life Years)	47	Czech Republic	Both	Age-standardized	Colon and rectum cancer	Diet high in red meat	Rate	2021	69.8948	142.642	-0.0192139
DALYs (Disability-Adjusted Life Years)	38	Mongolia	Both	Age-standardized	Colon and rectum cancer	Diet high in red meat	Rate	2021	36.4542	73.0061	-0.0370203
DALYs (Disability-Adjusted Life Years)	52	Romania	Both	Age-standardized	Colon and rectum cancer	High body-mass index	Rate	2021	67.118	111.948	27.7722
DALYs (Disability-Adjusted Life Years)	65	High-income Asia Pacific	Both	Age-standardized	Colon and rectum cancer	Behavioral risks	Rate	2021	164.171	223.931	87.9248
DALYs (Disability-Adjusted Life Years)	61	Republic of Moldova	Both	Age-standardized	Colon and rectum cancer	High fasting plasma glucose	Rate	2021	27.0233	41.8941	13.4784
DALYs (Disability-Adjusted Life Years)	54	Slovak Republic	Both	Age-standardized	Colon and rectum cancer	Behavioral risks	Rate	2021	287.335	408.445	141.257
DALYs (Disability-Adjusted Life Years)	59	Republic of Latvia	Both	Age-standardized	Colon and rectum cancer	Diet low in fiber	Rate	2021	3.4339	5.48512	1.44158
DALYs (Disability-Adjusted Life Years)	59	Republic of Latvia	Both	Age-standardized	Colon and rectum cancer	High fasting plasma glucose	Rate	2021	22.1282	34.8832	10.8621
DALYs (Disability-Adjusted Life Years)	61	Republic of Moldova	Both	Age-standardized	Colon and rectum cancer	Diet low in fiber	Rate	2021	2.26333	3.96349	0.986268
DALYs (Disability-Adjusted Life Years)	58	Republic of Estonia	Both	Age-standardized	Colon and rectum cancer	Diet low in milk	Rate	2021	39.353	67.3821	9.55927
DALYs (Disability-Adjusted Life Years)	62	Russian Federation	Both	Age-standardized	Colon and rectum cancer	High fasting plasma glucose	Rate	2021	24.8378	37.52	12.6478
DALYs (Disability-Adjusted Life Years)	59	Republic of Latvia	Both	Age-standardized	Colon and rectum cancer	Diet low in milk	Rate	2021	33.0024	56.9775	8.06752
DALYs (Disability-Adjusted Life Years)	59	Republic of Latvia	Both	Age-standardized	Colon and rectum cancer	Behavioral risks	Rate	2021	198.821	288.637	85.4854
DALYs (Disability-Adjusted Life Years)	62	Russian Federation	Both	Age-standardized	Colon and rectum cancer	Diet low in whole grains	Rate	2021	80.8408	119.347	33.3713
DALYs (Disability-Adjusted Life Years)	54	Slovak Republic	Both	Age-standardized	Colon and rectum cancer	Low physical activity	Rate	2021	21.9543	33.4046	12.1384
DALYs (Disability-Adjusted Life Years)	63	Ukraine	Both	Age-standardized	Colon and rectum cancer	Metabolic risks	Rate	2021	71.2982	118.099	33.5847
DALYs (Disability-Adjusted Life Years)	57	Republic of Belarus	Both	Age-standardized	Colon and rectum cancer	Low physical activity	Rate	2021	17.818	27.5694	10.0225
DALYs (Disability-Adjusted Life Years)	53	Republic of Serbia	Both	Age-standardized	Colon and rectum cancer	Smoking	Rate	2021	32.1424	46.5575	19.5057
DALYs (Disability-Adjusted Life Years)	39	Republic of Tajikistan	Both	Age-standardized	Colon and rectum cancer	Diet low in calcium	Rate	2021	18.7681	26.0957	12.4417
DALYs (Disability-Adjusted Life Years)	62	Russian Federation	Both	Age-standardized	Colon and rectum cancer	Diet low in milk	Rate	2021	41.1946	69.3197	11.7531
DALYs (Disability-Adjusted Life Years)	66	Brunei Darussalam	Both	Age-standardized	Colon and rectum cancer	Metabolic risks	Rate	2021	82.0516	128.809	37.8962
DALYs (Disability-Adjusted Life Years)	11	Republic of Indonesia	Both	Age-standardized	Colon and rectum cancer	High alcohol use	Rate	2021	0.856478	1.59279	0.270539
DALYs (Disability-Adjusted Life Years)	6	People's Republic of China	Both	Age-standardized	Colon and rectum cancer	High alcohol use	Rate	2021	20.3446	27.9623	14.4622
DALYs (Disability-Adjusted Life Years)	61	Republic of Moldova	Both	Age-standardized	Colon and rectum cancer	Diet low in milk	Rate	2021	50.9294	89.2333	13.8131
DALYs (Disability-Adjusted Life Years)	63	Ukraine	Both	Age-standardized	Colon and rectum cancer	Tobacco	Rate	2021	19.2859	31.4731	10.4776
DALYs (Disability-Adjusted Life Years)	62	Russian Federation	Both	Age-standardized	Colon and rectum cancer	Diet low in fiber	Rate	2021	4.22836	6.49525	1.9997
DALYs (Disability-Adjusted Life Years)	58	Republic of Estonia	Both	Age-standardized	Colon and rectum cancer	Low physical activity	Rate	2021	17.4609	26.6475	9.91806
DALYs (Disability-Adjusted Life Years)	61	Republic of Moldova	Both	Age-standardized	Colon and rectum cancer	Behavioral risks	Rate	2021	223.55	319.928	114.285
DALYs (Disability-Adjusted Life Years)	59	Republic of Latvia	Both	Age-standardized	Colon and rectum cancer	Low physical activity	Rate	2021	16.8765	25.5171	9.6797
DALYs (Disability-Adjusted Life Years)	63	Ukraine	Both	Age-standardized	Colon and rectum cancer	Diet low in whole grains	Rate	2021	74.6048	117.801	30.1102
DALYs (Disability-Adjusted Life Years)	62	Russian Federation	Both	Age-standardized	Colon and rectum cancer	Low physical activity	Rate	2021	20.455	29.5095	11.865
DALYs (Disability-Adjusted Life Years)	60	Republic of Lithuania	Both	Age-standardized	Colon and rectum cancer	Tobacco	Rate	2021	19.3583	27.6806	11.9424
DALYs (Disability-Adjusted Life Years)	55	Republic of Slovenia	Both	Age-standardized	Colon and rectum cancer	Smoking	Rate	2021	15.6776	23.0951	9.15548
DALYs (Disability-Adjusted Life Years)	35	Georgia	Both	Age-standardized	Colon and rectum cancer	Diet low in calcium	Rate	2021	15.5889	21.1258	10.4075
DALYs (Disability-Adjusted Life Years)	4	Southeast Asia, East Asia, and Oceania	Both	Age-standardized	Colon and rectum cancer	Diet high in processed meat	Rate	2021	7.7901	17.1767	-1.64251
DALYs (Disability-Adjusted Life Years)	64	High-income	Both	Age-standardized	Colon and rectum cancer	Metabolic risks	Rate	2021	62.7826	94.6771	29.904
DALYs (Disability-Adjusted Life Years)	33	Republic of Armenia	Both	Age-standardized	Colon and rectum cancer	Diet low in calcium	Rate	2021	12.4836	16.7626	8.30433
DALYs (Disability-Adjusted Life Years)	58	Republic of Estonia	Both	Age-standardized	Colon and rectum cancer	Smoking	Rate	2021	19.799	28.6251	12.3201
DALYs (Disability-Adjusted Life Years)	63	Ukraine	Both	Age-standardized	Colon and rectum cancer	High fasting plasma glucose	Rate	2021	19.271	31.5615	9.44273
DALYs (Disability-Adjusted Life Years)	67	Japan	Both	Age-standardized	Colon and rectum cancer	Metabolic risks	Rate	2021	45.967	68.4472	21.4131
DALYs (Disability-Adjusted Life Years)	62	Russian Federation	Both	Age-standardized	Colon and rectum cancer	Behavioral risks	Rate	2021	215.72	298.178	101.342
DALYs (Disability-Adjusted Life Years)	10	Kingdom of Cambodia	Both	Age-standardized	Colon and rectum cancer	Dietary risks	Rate	2021	179.427	265.505	105.048
DALYs (Disability-Adjusted Life Years)	59	Republic of Latvia	Both	Age-standardized	Colon and rectum cancer	Smoking	Rate	2021	21.2739	30.3696	13.653
DALYs (Disability-Adjusted Life Years)	66	Brunei Darussalam	Both	Age-standardized	Colon and rectum cancer	Tobacco	Rate	2021	18.1309	26.7385	10.739
DALYs (Disability-Adjusted Life Years)	61	Republic of Moldova	Both	Age-standardized	Colon and rectum cancer	Low physical activity	Rate	2021	16.7735	25.4037	9.16617
DALYs (Disability-Adjusted Life Years)	66	Brunei Darussalam	Both	Age-standardized	Colon and rectum cancer	Diet low in whole grains	Rate	2021	82.094	128.642	33.2219
DALYs (Disability-Adjusted Life Years)	63	Ukraine	Both	Age-standardized	Colon and rectum cancer	Diet low in milk	Rate	2021	46.9034	83.1428	11.8782
DALYs (Disability-Adjusted Life Years)	41	Republic of Uzbekistan	Both	Age-standardized	Colon and rectum cancer	Diet low in calcium	Rate	2021	6.83592	9.519	4.48588
DALYs (Disability-Adjusted Life Years)	12	Lao People's Democratic Republic	Both	Age-standardized	Colon and rectum cancer	High alcohol use	Rate	2021	20.3195	30.5372	12.7414
DALYs (Disability-Adjusted Life Years)	48	Hungary	Both	Age-standardized	Colon and rectum cancer	High body-mass index	Rate	2021	92.035	149.983	41.8818
DALYs (Disability-Adjusted Life Years)	47	Czech Republic	Both	Age-standardized	Colon and rectum cancer	Diet low in calcium	Rate	2021	13.7301	19.3032	9.1165
DALYs (Disability-Adjusted Life Years)	46	Republic of Croatia	Both	Age-standardized	Colon and rectum cancer	Diet low in calcium	Rate	2021	18.0797	25.8179	12.3075
DALYs (Disability-Adjusted Life Years)	63	Ukraine	Both	Age-standardized	Colon and rectum cancer	Diet low in fiber	Rate	2021	2.53889	4.41899	1.08328
DALYs (Disability-Adjusted Life Years)	64	High-income	Both	Age-standardized	Colon and rectum cancer	Diet low in whole grains	Rate	2021	59.4854	89.0154	24.8988
DALYs (Disability-Adjusted Life Years)	67	Japan	Both	Age-standardized	Colon and rectum cancer	Tobacco	Rate	2021	16.5331	22.6375	10.4702
DALYs (Disability-Adjusted Life Years)	67	Japan	Both	Age-standardized	Colon and rectum cancer	Diet low in whole grains	Rate	2021	63.0879	93.8616	26.587
DALYs (Disability-Adjusted Life Years)	63	Ukraine	Both	Age-standardized	Colon and rectum cancer	Low physical activity	Rate	2021	11.3479	18.3793	5.93167
DALYs (Disability-Adjusted Life Years)	64	High-income	Both	Age-standardized	Colon and rectum cancer	Tobacco	Rate	2021	16.3634	22.6158	10.0894
DALYs (Disability-Adjusted Life Years)	43	Republic of Albania	Both	Age-standardized	Colon and rectum cancer	High body-mass index	Rate	2021	20.19	34.2796	8.57428
DALYs (Disability-Adjusted Life Years)	66	Brunei Darussalam	Both	Age-standardized	Colon and rectum cancer	Diet low in fiber	Rate	2021	11.6314	18.8129	5.06122
DALYs (Disability-Adjusted Life Years)	68	Republic of Korea	Both	Age-standardized	Colon and rectum cancer	Metabolic risks	Rate	2021	35.4145	54.6048	15.4912
DALYs (Disability-Adjusted Life Years)	45	Republic of Bulgaria	Both	Age-standardized	Colon and rectum cancer	High body-mass index	Rate	2021	79.8778	133.245	33.4806
DALYs (Disability-Adjusted Life Years)	57	Republic of Belarus	Both	Age-standardized	Colon and rectum cancer	Smoking	Rate	2021	24.8628	36.7389	14.4646
DALYs (Disability-Adjusted Life Years)	66	Brunei Darussalam	Both	Age-standardized	Colon and rectum cancer	High fasting plasma glucose	Rate	2021	46.4699	71.2427	23.0924
DALYs (Disability-Adjusted Life Years)	8	Taiwan (Province of China)	Both	Age-standardized	Colon and rectum cancer	High alcohol use	Rate	2021	21.4954	27.2958	16.5798
DALYs (Disability-Adjusted Life Years)	67	Japan	Both	Age-standardized	Colon and rectum cancer	High fasting plasma glucose	Rate	2021	26.9868	40.5605	13.8992
DALYs (Disability-Adjusted Life Years)	38	Mongolia	Both	Age-standardized	Colon and rectum cancer	Diet low in calcium	Rate	2021	13.0843	18.0648	8.48301
DALYs (Disability-Adjusted Life Years)	65	High-income Asia Pacific	Both	Age-standardized	Colon and rectum cancer	Metabolic risks	Rate	2021	43.3263	64.4369	20.0025
DALYs (Disability-Adjusted Life Years)	68	Republic of Korea	Both	Age-standardized	Colon and rectum cancer	Diet low in whole grains	Rate	2021	43.3014	69.2792	17.9156
DALYs (Disability-Adjusted Life Years)	67	Japan	Both	Age-standardized	Colon and rectum cancer	Diet low in fiber	Rate	2021	4.23789	6.67034	1.89165
DALYs (Disability-Adjusted Life Years)	64	High-income	Both	Age-standardized	Colon and rectum cancer	High fasting plasma glucose	Rate	2021	26.5776	39.7987	13.5113
DALYs (Disability-Adjusted Life Years)	65	High-income Asia Pacific	Both	Age-standardized	Colon and rectum cancer	Tobacco	Rate	2021	15.0769	20.8096	9.52516
DALYs (Disability-Adjusted Life Years)	52	Romania	Both	Age-standardized	Colon and rectum cancer	Diet high in red meat	Rate	2021	82.3438	171.468	-0.0521311
DALYs (Disability-Adjusted Life Years)	66	Brunei Darussalam	Both	Age-standardized	Colon and rectum cancer	Smoking	Rate	2021	18.1309	26.7385	10.739
DALYs (Disability-Adjusted Life Years)	64	High-income	Both	Age-standardized	Colon and rectum cancer	Diet low in fiber	Rate	2021	4.14318	6.41056	1.86148
DALYs (Disability-Adjusted Life Years)	67	Japan	Both	Age-standardized	Colon and rectum cancer	Diet low in milk	Rate	2021	61.8039	100.56	16.7987
DALYs (Disability-Adjusted Life Years)	71	Australia	Both	Age-standardized	Colon and rectum cancer	Metabolic risks	Rate	2021	65.4095	99.0526	30.7398
DALYs (Disability-Adjusted Life Years)	66	Brunei Darussalam	Both	Age-standardized	Colon and rectum cancer	Diet low in milk	Rate	2021	85.4871	143.487	23.5952
DALYs (Disability-Adjusted Life Years)	67	Japan	Both	Age-standardized	Colon and rectum cancer	Low physical activity	Rate	2021	26.5915	37.1089	15.6416
DALYs (Disability-Adjusted Life Years)	64	High-income	Both	Age-standardized	Colon and rectum cancer	Diet low in milk	Rate	2021	35.9297	60.265	9.49149
DALYs (Disability-Adjusted Life Years)	68	Republic of Korea	Both	Age-standardized	Colon and rectum cancer	Diet low in fiber	Rate	2021	9.72043	16.0284	4.44527
DALYs (Disability-Adjusted Life Years)	71	Australia	Both	Age-standardized	Colon and rectum cancer	Tobacco	Rate	2021	11.5952	17.0946	7.13014
DALYs (Disability-Adjusted Life Years)	63	Ukraine	Both	Age-standardized	Colon and rectum cancer	Behavioral risks	Rate	2021	184.252	280.571	88.0062
DALYs (Disability-Adjusted Life Years)	68	Republic of Korea	Both	Age-standardized	Colon and rectum cancer	Tobacco	Rate	2021	13.034	18.9556	7.91356
DALYs (Disability-Adjusted Life Years)	59	Republic of Latvia	Both	Age-standardized	Colon and rectum cancer	High body-mass index	Rate	2021	53.2664	87.3601	23.6257
DALYs (Disability-Adjusted Life Years)	65	High-income Asia Pacific	Both	Age-standardized	Colon and rectum cancer	Diet low in whole grains	Rate	2021	57.3354	86.3002	23.8822
DALYs (Disability-Adjusted Life Years)	66	Brunei Darussalam	Both	Age-standardized	Colon and rectum cancer	Behavioral risks	Rate	2021	202.324	301.368	86.5747
DALYs (Disability-Adjusted Life Years)	71	Australia	Both	Age-standardized	Colon and rectum cancer	Diet low in whole grains	Rate	2021	56.2643	85.4086	24.0538
DALYs (Disability-Adjusted Life Years)	65	High-income Asia Pacific	Both	Age-standardized	Colon and rectum cancer	High fasting plasma glucose	Rate	2021	25.5738	38.3046	12.9679
DALYs (Disability-Adjusted Life Years)	64	High-income	Both	Age-standardized	Colon and rectum cancer	Low physical activity	Rate	2021	20.136	27.5937	12.5828
DALYs (Disability-Adjusted Life Years)	68	Republic of Korea	Both	Age-standardized	Colon and rectum cancer	Behavioral risks	Rate	2021	128.731	190.3	69.2648
DALYs (Disability-Adjusted Life Years)	67	Japan	Both	Age-standardized	Colon and rectum cancer	Smoking	Rate	2021	16.5331	22.6375	10.4702
DALYs (Disability-Adjusted Life Years)	67	Japan	Both	Age-standardized	Colon and rectum cancer	Behavioral risks	Rate	2021	180.251	245.271	95.1837
DALYs (Disability-Adjusted Life Years)	71	Australia	Both	Age-standardized	Colon and rectum cancer	High fasting plasma glucose	Rate	2021	23.5698	35.1102	12.073
DALYs (Disability-Adjusted Life Years)	69	Republic of Singapore	Both	Age-standardized	Colon and rectum cancer	Metabolic risks	Rate	2021	44.6558	68.8096	21.7253
DALYs (Disability-Adjusted Life Years)	66	Brunei Darussalam	Both	Age-standardized	Colon and rectum cancer	Low physical activity	Rate	2021	28.5611	43.3107	17.088
DALYs (Disability-Adjusted Life Years)	72	New Zealand	Both	Age-standardized	Colon and rectum cancer	Metabolic risks	Rate	2021	80.4123	122.218	37.5421
DALYs (Disability-Adjusted Life Years)	16	Republic of the Philippines	Both	Age-standardized	Colon and rectum cancer	High alcohol use	Rate	2021	23.5846	30.8246	17.5132
DALYs (Disability-Adjusted Life Years)	50	Montenegro	Both	Age-standardized	Colon and rectum cancer	Diet high in red meat	Rate	2021	59.6126	119.954	-0.0217134
DALYs (Disability-Adjusted Life Years)	62	Russian Federation	Both	Age-standardized	Colon and rectum cancer	Smoking	Rate	2021	22.7018	30.4321	14.8465
DALYs (Disability-Adjusted Life Years)	61	Republic of Moldova	Both	Age-standardized	Colon and rectum cancer	Smoking	Rate	2021	24.2342	34.5757	14.8167
DALYs (Disability-Adjusted Life Years)	49	North Macedonia	Both	Age-standardized	Colon and rectum cancer	High body-mass index	Rate	2021	54.6927	92.8705	24.2979
DALYs (Disability-Adjusted Life Years)	64	High-income	Both	Age-standardized	Colon and rectum cancer	Behavioral risks	Rate	2021	167.577	229.556	83.3619
DALYs (Disability-Adjusted Life Years)	69	Republic of Singapore	Both	Age-standardized	Colon and rectum cancer	Tobacco	Rate	2021	7.13413	10.0475	4.44939
DALYs (Disability-Adjusted Life Years)	68	Republic of Korea	Both	Age-standardized	Colon and rectum cancer	High fasting plasma glucose	Rate	2021	20.9468	32.2938	9.88768
DALYs (Disability-Adjusted Life Years)	65	High-income Asia Pacific	Both	Age-standardized	Colon and rectum cancer	Diet low in fiber	Rate	2021	5.30029	8.25174	2.36522
DALYs (Disability-Adjusted Life Years)	71	Australia	Both	Age-standardized	Colon and rectum cancer	Diet low in milk	Rate	2021	14.6516	26.2141	3.5923
DALYs (Disability-Adjusted Life Years)	71	Australia	Both	Age-standardized	Colon and rectum cancer	Diet low in fiber	Rate	2021	4.75739	7.75086	2.13327
DALYs (Disability-Adjusted Life Years)	69	Republic of Singapore	Both	Age-standardized	Colon and rectum cancer	Diet low in whole grains	Rate	2021	45.6622	70.0483	18.3427
DALYs (Disability-Adjusted Life Years)	65	High-income Asia Pacific	Both	Age-standardized	Colon and rectum cancer	Diet low in milk	Rate	2021	57.5716	94.5389	15.5648
DALYs (Disability-Adjusted Life Years)	72	New Zealand	Both	Age-standardized	Colon and rectum cancer	Diet low in whole grains	Rate	2021	70.7752	107.685	30.7321
DALYs (Disability-Adjusted Life Years)	69	Republic of Singapore	Both	Age-standardized	Colon and rectum cancer	High fasting plasma glucose	Rate	2021	24.7843	37.9079	12.756
DALYs (Disability-Adjusted Life Years)	73	Western Europe	Both	Age-standardized	Colon and rectum cancer	Metabolic risks	Rate	2021	58.8454	90.411	27.2234
DALYs (Disability-Adjusted Life Years)	72	New Zealand	Both	Age-standardized	Colon and rectum cancer	Tobacco	Rate	2021	18.9293	28.2765	11.6028
DALYs (Disability-Adjusted Life Years)	70	Australasia	Both	Age-standardized	Colon and rectum cancer	Metabolic risks	Rate	2021	67.7671	102.307	31.83
DALYs (Disability-Adjusted Life Years)	71	Australia	Both	Age-standardized	Colon and rectum cancer	Low physical activity	Rate	2021	26.7725	38.4745	16.4507
DALYs (Disability-Adjusted Life Years)	56	Eastern Europe	Both	Age-standardized	Colon and rectum cancer	Smoking	Rate	2021	21.9909	30.1999	13.8746
DALYs (Disability-Adjusted Life Years)	51	Republic of Poland	Both	Age-standardized	Colon and rectum cancer	High body-mass index	Rate	2021	67.6858	109.902	28.5175
DALYs (Disability-Adjusted Life Years)	68	Republic of Korea	Both	Age-standardized	Colon and rectum cancer	Smoking	Rate	2021	13.034	18.9556	7.91356
DALYs (Disability-Adjusted Life Years)	76	Kingdom of Belgium	Both	Age-standardized	Colon and rectum cancer	Metabolic risks	Rate	2021	50.1941	78.5835	23.3625
DALYs (Disability-Adjusted Life Years)	73	Western Europe	Both	Age-standardized	Colon and rectum cancer	Diet low in whole grains	Rate	2021	60.3014	89.4151	24.7885
DALYs (Disability-Adjusted Life Years)	69	Republic of Singapore	Both	Age-standardized	Colon and rectum cancer	Diet low in milk	Rate	2021	49.0148	80.6731	13.1319
DALYs (Disability-Adjusted Life Years)	68	Republic of Korea	Both	Age-standardized	Colon and rectum cancer	Diet low in milk	Rate	2021	47.8061	82.8746	13.453
DALYs (Disability-Adjusted Life Years)	72	New Zealand	Both	Age-standardized	Colon and rectum cancer	Diet low in fiber	Rate	2021	4.65044	7.54303	1.9834
DALYs (Disability-Adjusted Life Years)	72	New Zealand	Both	Age-standardized	Colon and rectum cancer	High fasting plasma glucose	Rate	2021	32.0321	48.7181	16.1048
DALYs (Disability-Adjusted Life Years)	70	Australasia	Both	Age-standardized	Colon and rectum cancer	Tobacco	Rate	2021	12.7605	18.7214	7.9815
DALYs (Disability-Adjusted Life Years)	66	Brunei Darussalam	Both	Age-standardized	Colon and rectum cancer	High body-mass index	Rate	2021	39.5102	65.5661	16.0539
DALYs (Disability-Adjusted Life Years)	70	Australasia	Both	Age-standardized	Colon and rectum cancer	Diet low in whole grains	Rate	2021	58.5423	88.6878	25
DALYs (Disability-Adjusted Life Years)	23	Republic of Kiribati	Both	Age-standardized	Colon and rectum cancer	High alcohol use	Rate	2021	1.35898	3.58891	0.155891
DALYs (Disability-Adjusted Life Years)	69	Republic of Singapore	Both	Age-standardized	Colon and rectum cancer	Low physical activity	Rate	2021	14.4264	21.2857	8.24464
DALYs (Disability-Adjusted Life Years)	52	Romania	Both	Age-standardized	Colon and rectum cancer	Diet low in calcium	Rate	2021	10.4328	14.6352	6.79874
DALYs (Disability-Adjusted Life Years)	58	Republic of Estonia	Both	Age-standardized	Colon and rectum cancer	High body-mass index	Rate	2021	51.8768	86.1743	22.5976
DALYs (Disability-Adjusted Life Years)	76	Kingdom of Belgium	Both	Age-standardized	Colon and rectum cancer	High fasting plasma glucose	Rate	2021	19.3382	30.235	9.965
DALYs (Disability-Adjusted Life Years)	69	Republic of Singapore	Both	Age-standardized	Colon and rectum cancer	Diet low in fiber	Rate	2021	4.17974	6.83854	1.771
DALYs (Disability-Adjusted Life Years)	71	Australia	Both	Age-standardized	Colon and rectum cancer	Behavioral risks	Rate	2021	164.842	226.324	84.3986
DALYs (Disability-Adjusted Life Years)	74	Principality of Andorra	Both	Age-standardized	Colon and rectum cancer	Metabolic risks	Rate	2021	59.2893	101.051	24.9208
DALYs (Disability-Adjusted Life Years)	65	High-income Asia Pacific	Both	Age-standardized	Colon and rectum cancer	Low physical activity	Rate	2021	23.509	32.8154	14.187
DALYs (Disability-Adjusted Life Years)	73	Western Europe	Both	Age-standardized	Colon and rectum cancer	Diet low in fiber	Rate	2021	3.92245	5.91058	1.73369
DALYs (Disability-Adjusted Life Years)	72	New Zealand	Both	Age-standardized	Colon and rectum cancer	Diet low in milk	Rate	2021	28.9015	51.3562	7.47317
DALYs (Disability-Adjusted Life Years)	60	Republic of Lithuania	Both	Age-standardized	Colon and rectum cancer	High body-mass index	Rate	2021	53.0483	86.1254	23.2223
DALYs (Disability-Adjusted Life Years)	76	Kingdom of Belgium	Both	Age-standardized	Colon and rectum cancer	Diet low in whole grains	Rate	2021	55.654	83.8296	22.311
DALYs (Disability-Adjusted Life Years)	55	Republic of Slovenia	Both	Age-standardized	Colon and rectum cancer	High body-mass index	Rate	2021	48.1862	79.2899	20.9328
DALYs (Disability-Adjusted Life Years)	53	Republic of Serbia	Both	Age-standardized	Colon and rectum cancer	High body-mass index	Rate	2021	68.6191	110.478	31.3853
DALYs (Disability-Adjusted Life Years)	70	Australasia	Both	Age-standardized	Colon and rectum cancer	Diet low in fiber	Rate	2021	4.73157	7.72016	2.12829
DALYs (Disability-Adjusted Life Years)	74	Principality of Andorra	Both	Age-standardized	Colon and rectum cancer	Diet low in whole grains	Rate	2021	64.0088	105.418	25.7488
DALYs (Disability-Adjusted Life Years)	72	New Zealand	Both	Age-standardized	Colon and rectum cancer	Behavioral risks	Rate	2021	209.776	282.502	114.817
DALYs (Disability-Adjusted Life Years)	76	Kingdom of Belgium	Both	Age-standardized	Colon and rectum cancer	Diet low in milk	Rate	2021	30.2343	51.1166	8.18393
DALYs (Disability-Adjusted Life Years)	68	Republic of Korea	Both	Age-standardized	Colon and rectum cancer	Low physical activity	Rate	2021	16.9682	25.6104	9.4697
DALYs (Disability-Adjusted Life Years)	77	Republic of Cyprus	Both	Age-standardized	Colon and rectum cancer	Metabolic risks	Rate	2021	46.3387	74.3252	21.6468
DALYs (Disability-Adjusted Life Years)	67	Japan	Both	Age-standardized	Colon and rectum cancer	High body-mass index	Rate	2021	20.6116	32.4874	8.17441
DALYs (Disability-Adjusted Life Years)	54	Slovak Republic	Both	Age-standardized	Colon and rectum cancer	High body-mass index	Rate	2021	82.1515	131.776	37.3969
DALYs (Disability-Adjusted Life Years)	72	New Zealand	Both	Age-standardized	Colon and rectum cancer	Low physical activity	Rate	2021	29.8426	42.9163	17.6064
DALYs (Disability-Adjusted Life Years)	59	Republic of Latvia	Both	Age-standardized	Colon and rectum cancer	Diet high in red meat	Rate	2021	58.0054	120.391	-0.00769837
DALYs (Disability-Adjusted Life Years)	63	Ukraine	Both	Age-standardized	Colon and rectum cancer	Smoking	Rate	2021	19.2859	31.4731	10.4776
DALYs (Disability-Adjusted Life Years)	73	Western Europe	Both	Age-standardized	Colon and rectum cancer	Tobacco	Rate	2021	17.1629	24.0432	10.6342
DALYs (Disability-Adjusted Life Years)	73	Western Europe	Both	Age-standardized	Colon and rectum cancer	Behavioral risks	Rate	2021	170.661	230.589	86.3971
DALYs (Disability-Adjusted Life Years)	70	Australasia	Both	Age-standardized	Colon and rectum cancer	High fasting plasma glucose	Rate	2021	24.9034	37.0439	12.6581
DALYs (Disability-Adjusted Life Years)	14	Republic of Maldives	Both	Age-standardized	Colon and rectum cancer	High alcohol use	Rate	2021	0.600004	1.24582	0.168983
DALYs (Disability-Adjusted Life Years)	76	Kingdom of Belgium	Both	Age-standardized	Colon and rectum cancer	Low physical activity	Rate	2021	20.1245	29.4761	11.4931
DALYs (Disability-Adjusted Life Years)	74	Principality of Andorra	Both	Age-standardized	Colon and rectum cancer	Tobacco	Rate	2021	20.178	31.26	10.661
DALYs (Disability-Adjusted Life Years)	74	Principality of Andorra	Both	Age-standardized	Colon and rectum cancer	Diet low in fiber	Rate	2021	2.5816	4.74004	0.956199
DALYs (Disability-Adjusted Life Years)	77	Republic of Cyprus	Both	Age-standardized	Colon and rectum cancer	Tobacco	Rate	2021	13.7369	20.0202	8.41132
DALYs (Disability-Adjusted Life Years)	48	Hungary	Both	Age-standardized	Colon and rectum cancer	Diet high in red meat	Rate	2021	94.8961	190.784	-0.0172005
DALYs (Disability-Adjusted Life Years)	77	Republic of Cyprus	Both	Age-standardized	Colon and rectum cancer	Diet low in whole grains	Rate	2021	46.6466	71.7436	19.0826
DALYs (Disability-Adjusted Life Years)	70	Australasia	Both	Age-standardized	Colon and rectum cancer	Behavioral risks	Rate	2021	171.875	234.735	89.2753
DALYs (Disability-Adjusted Life Years)	76	Kingdom of Belgium	Both	Age-standardized	Colon and rectum cancer	Diet low in fiber	Rate	2021	3.29406	5.31568	1.51771
DALYs (Disability-Adjusted Life Years)	75	Republic of Austria	Both	Age-standardized	Colon and rectum cancer	Metabolic risks	Rate	2021	38.969	62.3276	17.7589
DALYs (Disability-Adjusted Life Years)	69	Republic of Singapore	Both	Age-standardized	Colon and rectum cancer	Behavioral risks	Rate	2021	114.949	170.345	49.5049
DALYs (Disability-Adjusted Life Years)	66	Brunei Darussalam	Both	Age-standardized	Colon and rectum cancer	Diet high in red meat	Rate	2021	68.0328	141.82	-0.0233435
DALYs (Disability-Adjusted Life Years)	74	Principality of Andorra	Both	Age-standardized	Colon and rectum cancer	Behavioral risks	Rate	2021	178.234	273.702	84.5266
DALYs (Disability-Adjusted Life Years)	77	Republic of Cyprus	Both	Age-standardized	Colon and rectum cancer	Diet low in fiber	Rate	2021	6.55279	10.3416	2.82689
DALYs (Disability-Adjusted Life Years)	74	Principality of Andorra	Both	Age-standardized	Colon and rectum cancer	High fasting plasma glucose	Rate	2021	24.9686	40.5538	11.1417
DALYs (Disability-Adjusted Life Years)	73	Western Europe	Both	Age-standardized	Colon and rectum cancer	High fasting plasma glucose	Rate	2021	22.6951	34.709	11.2616
DALYs (Disability-Adjusted Life Years)	81	Federal Republic of Germany	Both	Age-standardized	Colon and rectum cancer	Behavioral risks	Rate	2021	168.576	232.101	79.8113
DALYs (Disability-Adjusted Life Years)	70	Australasia	Both	Age-standardized	Colon and rectum cancer	Diet low in milk	Rate	2021	16.8693	30.2992	4.17103
DALYs (Disability-Adjusted Life Years)	68	Republic of Korea	Both	Age-standardized	Colon and rectum cancer	High body-mass index	Rate	2021	15.7721	25.5578	6.10636
DALYs (Disability-Adjusted Life Years)	75	Republic of Austria	Both	Age-standardized	Colon and rectum cancer	Tobacco	Rate	2021	13.9995	19.8439	8.15258
DALYs (Disability-Adjusted Life Years)	57	Republic of Belarus	Both	Age-standardized	Colon and rectum cancer	High body-mass index	Rate	2021	59.1803	101.141	24.4144
DALYs (Disability-Adjusted Life Years)	77	Republic of Cyprus	Both	Age-standardized	Colon and rectum cancer	High fasting plasma glucose	Rate	2021	20.8848	33.482	10.0936
DALYs (Disability-Adjusted Life Years)	74	Principality of Andorra	Both	Age-standardized	Colon and rectum cancer	Diet low in milk	Rate	2021	23.939	43.4721	5.89923
DALYs (Disability-Adjusted Life Years)	77	Republic of Cyprus	Both	Age-standardized	Colon and rectum cancer	Behavioral risks	Rate	2021	125.758	175.613	64.8962
DALYs (Disability-Adjusted Life Years)	75	Republic of Austria	Both	Age-standardized	Colon and rectum cancer	Diet low in whole grains	Rate	2021	44.6857	67.8972	17.805
DALYs (Disability-Adjusted Life Years)	78	Kingdom of Denmark	Both	Age-standardized	Colon and rectum cancer	Metabolic risks	Rate	2021	58.5684	92.9494	26.8182
DALYs (Disability-Adjusted Life Years)	75	Republic of Austria	Both	Age-standardized	Colon and rectum cancer	High fasting plasma glucose	Rate	2021	12.0455	18.7407	6.30395
DALYs (Disability-Adjusted Life Years)	79	Republic of Finland	Both	Age-standardized	Colon and rectum cancer	Metabolic risks	Rate	2021	47.3424	75.3003	23.053
DALYs (Disability-Adjusted Life Years)	76	Kingdom of Belgium	Both	Age-standardized	Colon and rectum cancer	Behavioral risks	Rate	2021	156.289	218.193	75.611
DALYs (Disability-Adjusted Life Years)	74	Principality of Andorra	Both	Age-standardized	Colon and rectum cancer	Low physical activity	Rate	2021	19.6481	32.1494	10.6877
DALYs (Disability-Adjusted Life Years)	78	Kingdom of Denmark	Both	Age-standardized	Colon and rectum cancer	Tobacco	Rate	2021	23.9943	34.9143	13.8458
DALYs (Disability-Adjusted Life Years)	73	Western Europe	Both	Age-standardized	Colon and rectum cancer	Diet low in milk	Rate	2021	30.9828	52.8096	7.81323
DALYs (Disability-Adjusted Life Years)	65	High-income Asia Pacific	Both	Age-standardized	Colon and rectum cancer	Smoking	Rate	2021	15.0769	20.8096	9.52516
DALYs (Disability-Adjusted Life Years)	43	Republic of Albania	Both	Age-standardized	Colon and rectum cancer	Diet high in red meat	Rate	2021	24.2558	50.716	-0.00901467
DALYs (Disability-Adjusted Life Years)	13	Malaysia	Both	Age-standardized	Colon and rectum cancer	High alcohol use	Rate	2021	4.28061	6.4017	2.49517
DALYs (Disability-Adjusted Life Years)	67	Japan	Both	Age-standardized	Colon and rectum cancer	Diet high in red meat	Rate	2021	51.858	104.735	-0.00720968
DALYs (Disability-Adjusted Life Years)	70	Australasia	Both	Age-standardized	Colon and rectum cancer	Low physical activity	Rate	2021	27.1794	38.3477	16.6962
DALYs (Disability-Adjusted Life Years)	75	Republic of Austria	Both	Age-standardized	Colon and rectum cancer	Diet low in fiber	Rate	2021	1.60717	2.71847	0.725978
DALYs (Disability-Adjusted Life Years)	71	Australia	Both	Age-standardized	Colon and rectum cancer	Smoking	Rate	2021	11.5952	17.0946	7.13014
DALYs (Disability-Adjusted Life Years)	75	Republic of Austria	Both	Age-standardized	Colon and rectum cancer	Diet low in milk	Rate	2021	20.9916	35.9447	5.74122
DALYs (Disability-Adjusted Life Years)	64	High-income	Both	Age-standardized	Colon and rectum cancer	Smoking	Rate	2021	16.3634	22.6158	10.0894
DALYs (Disability-Adjusted Life Years)	77	Republic of Cyprus	Both	Age-standardized	Colon and rectum cancer	Diet low in milk	Rate	2021	28.6747	48.3797	7.54466
DALYs (Disability-Adjusted Life Years)	76	Kingdom of Belgium	Both	Age-standardized	Colon and rectum cancer	Tobacco	Rate	2021	14.8533	21.37	8.85904
DALYs (Disability-Adjusted Life Years)	76	Kingdom of Belgium	Both	Age-standardized	Colon and rectum cancer	Smoking	Rate	2021	14.8533	21.37	8.85904
DALYs (Disability-Adjusted Life Years)	59	Republic of Latvia	Both	Age-standardized	Colon and rectum cancer	Diet low in calcium	Rate	2021	10.2284	14.3602	6.60223
DALYs (Disability-Adjusted Life Years)	78	Kingdom of Denmark	Both	Age-standardized	Colon and rectum cancer	Diet low in whole grains	Rate	2021	71.5576	107.557	29.0322
DALYs (Disability-Adjusted Life Years)	82	Hellenic Republic	Both	Age-standardized	Colon and rectum cancer	Metabolic risks	Rate	2021	55.4678	86.8385	25.9554
DALYs (Disability-Adjusted Life Years)	79	Republic of Finland	Both	Age-standardized	Colon and rectum cancer	Diet low in whole grains	Rate	2021	44.5693	68.0829	18.1223
DALYs (Disability-Adjusted Life Years)	79	Republic of Finland	Both	Age-standardized	Colon and rectum cancer	Tobacco	Rate	2021	10.2133	14.6893	5.81047
DALYs (Disability-Adjusted Life Years)	80	French Republic	Both	Age-standardized	Colon and rectum cancer	Metabolic risks	Rate	2021	50.9735	80.5206	23.6964
DALYs (Disability-Adjusted Life Years)	75	Republic of Austria	Both	Age-standardized	Colon and rectum cancer	Low physical activity	Rate	2021	14.7483	22.9472	8.54383
DALYs (Disability-Adjusted Life Years)	78	Kingdom of Denmark	Both	Age-standardized	Colon and rectum cancer	High fasting plasma glucose	Rate	2021	20.6476	32.0663	10.4847
DALYs (Disability-Adjusted Life Years)	79	Republic of Finland	Both	Age-standardized	Colon and rectum cancer	Diet low in fiber	Rate	2021	2.26599	3.75728	0.982431
DALYs (Disability-Adjusted Life Years)	73	Western Europe	Both	Age-standardized	Colon and rectum cancer	Low physical activity	Rate	2021	22.9104	31.6312	14.2292
DALYs (Disability-Adjusted Life Years)	7	Democratic People's Republic of Korea	Both	Age-standardized	Colon and rectum cancer	Dietary risks	Rate	2021	132.419	222.969	65.802
DALYs (Disability-Adjusted Life Years)	10	Kingdom of Cambodia	Both	Age-standardized	Colon and rectum cancer	Diet high in processed meat	Rate	2021	4.70879	10.8945	-1.0904
DALYs (Disability-Adjusted Life Years)	78	Kingdom of Denmark	Both	Age-standardized	Colon and rectum cancer	Diet low in fiber	Rate	2021	3.37728	5.56312	1.53102
DALYs (Disability-Adjusted Life Years)	79	Republic of Finland	Both	Age-standardized	Colon and rectum cancer	High fasting plasma glucose	Rate	2021	20.5359	32.4027	10.3638
DALYs (Disability-Adjusted Life Years)	75	Republic of Austria	Both	Age-standardized	Colon and rectum cancer	Behavioral risks	Rate	2021	128.626	179.301	64.2004
DALYs (Disability-Adjusted Life Years)	77	Republic of Cyprus	Both	Age-standardized	Colon and rectum cancer	Low physical activity	Rate	2021	17.3728	26.1564	9.88201
DALYs (Disability-Adjusted Life Years)	81	Federal Republic of Germany	Both	Age-standardized	Colon and rectum cancer	Metabolic risks	Rate	2021	60.2341	92.8759	27.4921
DALYs (Disability-Adjusted Life Years)	82	Hellenic Republic	Both	Age-standardized	Colon and rectum cancer	Diet low in whole grains	Rate	2021	56.2545	84.8848	22.6252
DALYs (Disability-Adjusted Life Years)	82	Hellenic Republic	Both	Age-standardized	Colon and rectum cancer	Tobacco	Rate	2021	21.0023	29.3958	12.8758
DALYs (Disability-Adjusted Life Years)	79	Republic of Finland	Both	Age-standardized	Colon and rectum cancer	Behavioral risks	Rate	2021	120.165	169.723	55.4987
DALYs (Disability-Adjusted Life Years)	79	Republic of Finland	Both	Age-standardized	Colon and rectum cancer	Diet low in milk	Rate	2021	8.94973	16.3642	2.29502
DALYs (Disability-Adjusted Life Years)	45	Republic of Bulgaria	Both	Age-standardized	Colon and rectum cancer	Diet high in red meat	Rate	2021	98.2936	206.829	-0.0604726
DALYs (Disability-Adjusted Life Years)	49	North Macedonia	Both	Age-standardized	Colon and rectum cancer	Diet high in red meat	Rate	2021	59.6881	120.053	-0.0154707
DALYs (Disability-Adjusted Life Years)	69	Republic of Singapore	Both	Age-standardized	Colon and rectum cancer	Smoking	Rate	2021	7.13413	10.0475	4.44939
DALYs (Disability-Adjusted Life Years)	80	French Republic	Both	Age-standardized	Colon and rectum cancer	Diet low in whole grains	Rate	2021	61.161	92.998	25.0482
DALYs (Disability-Adjusted Life Years)	75	Republic of Austria	Both	Age-standardized	Colon and rectum cancer	Smoking	Rate	2021	13.9995	19.8439	8.15258
DALYs (Disability-Adjusted Life Years)	81	Federal Republic of Germany	Both	Age-standardized	Colon and rectum cancer	Diet low in whole grains	Rate	2021	57.8138	88.2127	22.646
DALYs (Disability-Adjusted Life Years)	19	Democratic Republic of Timor-Leste	Both	Age-standardized	Colon and rectum cancer	High alcohol use	Rate	2021	5.97619	8.67218	3.66331
DALYs (Disability-Adjusted Life Years)	80	French Republic	Both	Age-standardized	Colon and rectum cancer	Tobacco	Rate	2021	17.655	25.6484	10.6267
DALYs (Disability-Adjusted Life Years)	83	Republic of Iceland	Both	Age-standardized	Colon and rectum cancer	Metabolic risks	Rate	2021	45.0217	71.1281	21.0771
DALYs (Disability-Adjusted Life Years)	78	Kingdom of Denmark	Both	Age-standardized	Colon and rectum cancer	Diet low in milk	Rate	2021	31.365	53.9514	7.80982
DALYs (Disability-Adjusted Life Years)	79	Republic of Finland	Both	Age-standardized	Colon and rectum cancer	Low physical activity	Rate	2021	15.0226	22.606	8.87927
DALYs (Disability-Adjusted Life Years)	81	Federal Republic of Germany	Both	Age-standardized	Colon and rectum cancer	Diet low in fiber	Rate	2021	3.41109	5.51079	1.49916
DALYs (Disability-Adjusted Life Years)	82	Hellenic Republic	Both	Age-standardized	Colon and rectum cancer	Diet low in fiber	Rate	2021	1.90239	3.1132	0.835755
DALYs (Disability-Adjusted Life Years)	72	New Zealand	Both	Age-standardized	Colon and rectum cancer	Smoking	Rate	2021	18.9293	28.2765	11.6028
DALYs (Disability-Adjusted Life Years)	66	Brunei Darussalam	Both	Age-standardized	Colon and rectum cancer	Diet low in calcium	Rate	2021	28.9684	39.2055	19.5886
DALYs (Disability-Adjusted Life Years)	62	Russian Federation	Both	Age-standardized	Colon and rectum cancer	High body-mass index	Rate	2021	61.9839	98.2646	26.58
DALYs (Disability-Adjusted Life Years)	67	Japan	Both	Age-standardized	Colon and rectum cancer	Diet low in calcium	Rate	2021	23.618	31.0167	17.04
DALYs (Disability-Adjusted Life Years)	82	Hellenic Republic	Both	Age-standardized	Colon and rectum cancer	High fasting plasma glucose	Rate	2021	19.6339	30.5474	9.55641
DALYs (Disability-Adjusted Life Years)	78	Kingdom of Denmark	Both	Age-standardized	Colon and rectum cancer	Behavioral risks	Rate	2021	199.672	280.482	94.6047
DALYs (Disability-Adjusted Life Years)	78	Kingdom of Denmark	Both	Age-standardized	Colon and rectum cancer	Smoking	Rate	2021	23.9943	34.9143	13.8458
DALYs (Disability-Adjusted Life Years)	80	French Republic	Both	Age-standardized	Colon and rectum cancer	Diet low in fiber	Rate	2021	5.01629	8.09581	2.16847
DALYs (Disability-Adjusted Life Years)	83	Republic of Iceland	Both	Age-standardized	Colon and rectum cancer	Diet low in whole grains	Rate	2021	44.446	67.3585	18.3794
DALYs (Disability-Adjusted Life Years)	83	Republic of Iceland	Both	Age-standardized	Colon and rectum cancer	Tobacco	Rate	2021	10.0246	14.5438	5.9592
DALYs (Disability-Adjusted Life Years)	58	Republic of Estonia	Both	Age-standardized	Colon and rectum cancer	Diet high in red meat	Rate	2021	58.2739	120.126	-0.00294433
DALYs (Disability-Adjusted Life Years)	80	French Republic	Both	Age-standardized	Colon and rectum cancer	High fasting plasma glucose	Rate	2021	17.7614	27.7145	8.82409
DALYs (Disability-Adjusted Life Years)	84	Ireland	Both	Age-standardized	Colon and rectum cancer	Metabolic risks	Rate	2021	55.7833	88.7349	26.7537
DALYs (Disability-Adjusted Life Years)	54	Slovak Republic	Both	Age-standardized	Colon and rectum cancer	Diet high in red meat	Rate	2021	87.5921	178.396	-0.0215128
DALYs (Disability-Adjusted Life Years)	61	Republic of Moldova	Both	Age-standardized	Colon and rectum cancer	High body-mass index	Rate	2021	67.0764	106.438	29.1713
DALYs (Disability-Adjusted Life Years)	78	Kingdom of Denmark	Both	Age-standardized	Colon and rectum cancer	Low physical activity	Rate	2021	23.9848	35.6623	13.9016
DALYs (Disability-Adjusted Life Years)	81	Federal Republic of Germany	Both	Age-standardized	Colon and rectum cancer	Tobacco	Rate	2021	17.3787	24.5212	10.0574
DALYs (Disability-Adjusted Life Years)	82	Hellenic Republic	Both	Age-standardized	Colon and rectum cancer	Diet low in milk	Rate	2021	39.0311	65.2211	9.91995
DALYs (Disability-Adjusted Life Years)	83	Republic of Iceland	Both	Age-standardized	Colon and rectum cancer	Diet low in fiber	Rate	2021	5.81556	9.31479	2.56173
DALYs (Disability-Adjusted Life Years)	82	Hellenic Republic	Both	Age-standardized	Colon and rectum cancer	Behavioral risks	Rate	2021	149.016	207.037	72.4411
DALYs (Disability-Adjusted Life Years)	84	Ireland	Both	Age-standardized	Colon and rectum cancer	Diet low in whole grains	Rate	2021	52.0211	79.7701	22.4122
DALYs (Disability-Adjusted Life Years)	85	State of Israel	Both	Age-standardized	Colon and rectum cancer	Metabolic risks	Rate	2021	53.0346	82.2812	25.798
DALYs (Disability-Adjusted Life Years)	84	Ireland	Both	Age-standardized	Colon and rectum cancer	Tobacco	Rate	2021	14.3592	20.6976	8.86267
DALYs (Disability-Adjusted Life Years)	80	French Republic	Both	Age-standardized	Colon and rectum cancer	Diet low in milk	Rate	2021	34.6963	58.8679	8.86265
DALYs (Disability-Adjusted Life Years)	80	French Republic	Both	Age-standardized	Colon and rectum cancer	Behavioral risks	Rate	2021	172.378	238.801	86.9738
DALYs (Disability-Adjusted Life Years)	83	Republic of Iceland	Both	Age-standardized	Colon and rectum cancer	High fasting plasma glucose	Rate	2021	16.5534	25.381	8.14024
DALYs (Disability-Adjusted Life Years)	83	Republic of Iceland	Both	Age-standardized	Colon and rectum cancer	Behavioral risks	Rate	2021	120.611	170.962	57.0058
DALYs (Disability-Adjusted Life Years)	51	Republic of Poland	Both	Age-standardized	Colon and rectum cancer	Diet high in red meat	Rate	2021	84.7567	169.308	-0.0494007
DALYs (Disability-Adjusted Life Years)	63	Ukraine	Both	Age-standardized	Colon and rectum cancer	High body-mass index	Rate	2021	54.9357	93.1173	23.7969
DALYs (Disability-Adjusted Life Years)	50	Montenegro	Both	Age-standardized	Colon and rectum cancer	Diet low in calcium	Rate	2021	7.85288	11.511	5.01338
DALYs (Disability-Adjusted Life Years)	85	State of Israel	Both	Age-standardized	Colon and rectum cancer	Diet low in whole grains	Rate	2021	51.1125	78.1709	21.6116
DALYs (Disability-Adjusted Life Years)	84	Ireland	Both	Age-standardized	Colon and rectum cancer	Diet low in fiber	Rate	2021	1.97135	3.29377	0.830826
DALYs (Disability-Adjusted Life Years)	81	Federal Republic of Germany	Both	Age-standardized	Colon and rectum cancer	High fasting plasma glucose	Rate	2021	24.1396	37.6767	11.4544
DALYs (Disability-Adjusted Life Years)	85	State of Israel	Both	Age-standardized	Colon and rectum cancer	Diet low in fiber	Rate	2021	0.807778	1.39541	0.344086
DALYs (Disability-Adjusted Life Years)	86	Republic of Italy	Both	Age-standardized	Colon and rectum cancer	Metabolic risks	Rate	2021	53.0077	81.3896	24.7668
DALYs (Disability-Adjusted Life Years)	82	Hellenic Republic	Both	Age-standardized	Colon and rectum cancer	Low physical activity	Rate	2021	14.6884	21.9075	8.57038
DALYs (Disability-Adjusted Life Years)	87	Grand Duchy of Luxembourg	Both	Age-standardized	Colon and rectum cancer	Metabolic risks	Rate	2021	59.0572	91.6784	28.2471
DALYs (Disability-Adjusted Life Years)	80	French Republic	Both	Age-standardized	Colon and rectum cancer	Low physical activity	Rate	2021	22.4408	32.4557	13.5673
DALYs (Disability-Adjusted Life Years)	84	Ireland	Both	Age-standardized	Colon and rectum cancer	Behavioral risks	Rate	2021	155.895	221.42	77.1143
DALYs (Disability-Adjusted Life Years)	84	Ireland	Both	Age-standardized	Colon and rectum cancer	High fasting plasma glucose	Rate	2021	20.5494	32.3494	10.2539
DALYs (Disability-Adjusted Life Years)	85	State of Israel	Both	Age-standardized	Colon and rectum cancer	Behavioral risks	Rate	2021	122.952	181.268	54.8414
DALYs (Disability-Adjusted Life Years)	87	Grand Duchy of Luxembourg	Both	Age-standardized	Colon and rectum cancer	Tobacco	Rate	2021	14.9499	21.5332	8.91731
DALYs (Disability-Adjusted Life Years)	85	State of Israel	Both	Age-standardized	Colon and rectum cancer	Tobacco	Rate	2021	11.4836	16.6175	6.93271
DALYs (Disability-Adjusted Life Years)	83	Republic of Iceland	Both	Age-standardized	Colon and rectum cancer	Diet low in milk	Rate	2021	17.2335	30.7493	4.24409
DALYs (Disability-Adjusted Life Years)	68	Republic of Korea	Both	Age-standardized	Colon and rectum cancer	Diet high in red meat	Rate	2021	41.3453	86.6534	-0.0123249
DALYs (Disability-Adjusted Life Years)	60	Republic of Lithuania	Both	Age-standardized	Colon and rectum cancer	Diet high in red meat	Rate	2021	59.7992	122.929	-0.0174126
DALYs (Disability-Adjusted Life Years)	86	Republic of Italy	Both	Age-standardized	Colon and rectum cancer	Diet low in whole grains	Rate	2021	58.6175	87.0512	24.1408
DALYs (Disability-Adjusted Life Years)	55	Republic of Slovenia	Both	Age-standardized	Colon and rectum cancer	Diet high in red meat	Rate	2021	53.6389	113.524	-0.0218873
DALYs (Disability-Adjusted Life Years)	87	Grand Duchy of Luxembourg	Both	Age-standardized	Colon and rectum cancer	Diet low in whole grains	Rate	2021	54.1605	81.4457	21.6763
DALYs (Disability-Adjusted Life Years)	75	Republic of Austria	Both	Age-standardized	Colon and rectum cancer	High body-mass index	Rate	2021	28.3834	47.6658	11.795
DALYs (Disability-Adjusted Life Years)	88	Republic of Malta	Both	Age-standardized	Colon and rectum cancer	Tobacco	Rate	2021	12.3615	17.7616	7.31378
DALYs (Disability-Adjusted Life Years)	81	Federal Republic of Germany	Both	Age-standardized	Colon and rectum cancer	Diet low in milk	Rate	2021	27.9968	48.5882	6.97531
DALYs (Disability-Adjusted Life Years)	11	Republic of Indonesia	Both	Age-standardized	Colon and rectum cancer	Dietary risks	Rate	2021	136.916	197.156	79.3474
DALYs (Disability-Adjusted Life Years)	20	Socialist Republic of Viet Nam	Both	Age-standardized	Colon and rectum cancer	High alcohol use	Rate	2021	23.5277	31.318	15.9859
DALYs (Disability-Adjusted Life Years)	74	Principality of Andorra	Both	Age-standardized	Colon and rectum cancer	Smoking	Rate	2021	20.178	31.26	10.661
DALYs (Disability-Adjusted Life Years)	73	Western Europe	Both	Age-standardized	Colon and rectum cancer	Smoking	Rate	2021	17.1629	24.0432	10.6342
DALYs (Disability-Adjusted Life Years)	88	Republic of Malta	Both	Age-standardized	Colon and rectum cancer	Metabolic risks	Rate	2021	53.751	85.4719	25.2901
DALYs (Disability-Adjusted Life Years)	86	Republic of Italy	Both	Age-standardized	Colon and rectum cancer	Diet low in fiber	Rate	2021	3.28693	5.00681	1.40046
DALYs (Disability-Adjusted Life Years)	56	Eastern Europe	Both	Age-standardized	Colon and rectum cancer	High body-mass index	Rate	2021	59.9961	95.3327	25.9362
DALYs (Disability-Adjusted Life Years)	85	State of Israel	Both	Age-standardized	Colon and rectum cancer	High fasting plasma glucose	Rate	2021	24.3767	38.825	12.2698
DALYs (Disability-Adjusted Life Years)	43	Republic of Albania	Both	Age-standardized	Colon and rectum cancer	Diet low in calcium	Rate	2021	3.53785	5.65957	2.09392
DALYs (Disability-Adjusted Life Years)	84	Ireland	Both	Age-standardized	Colon and rectum cancer	Diet low in milk	Rate	2021	14.5847	25.7315	3.40292
DALYs (Disability-Adjusted Life Years)	87	Grand Duchy of Luxembourg	Both	Age-standardized	Colon and rectum cancer	High fasting plasma glucose	Rate	2021	26.7636	41.339	13.496
DALYs (Disability-Adjusted Life Years)	86	Republic of Italy	Both	Age-standardized	Colon and rectum cancer	Behavioral risks	Rate	2021	160.662	217.403	82.5665
DALYs (Disability-Adjusted Life Years)	70	Australasia	Both	Age-standardized	Colon and rectum cancer	Smoking	Rate	2021	12.7605	18.7214	7.9815
DALYs (Disability-Adjusted Life Years)	77	Republic of Cyprus	Both	Age-standardized	Colon and rectum cancer	Smoking	Rate	2021	13.7369	20.0202	8.41132
DALYs (Disability-Adjusted Life Years)	79	Republic of Finland	Both	Age-standardized	Colon and rectum cancer	Smoking	Rate	2021	10.2133	14.6893	5.81047
DALYs (Disability-Adjusted Life Years)	48	Hungary	Both	Age-standardized	Colon and rectum cancer	Diet low in calcium	Rate	2021	30.2695	41.9973	20.7695
DALYs (Disability-Adjusted Life Years)	83	Republic of Iceland	Both	Age-standardized	Colon and rectum cancer	Low physical activity	Rate	2021	15.6379	23.2342	9.30455
DALYs (Disability-Adjusted Life Years)	86	Republic of Italy	Both	Age-standardized	Colon and rectum cancer	Tobacco	Rate	2021	14.939	20.693	9.56598
DALYs (Disability-Adjusted Life Years)	88	Republic of Malta	Both	Age-standardized	Colon and rectum cancer	High fasting plasma glucose	Rate	2021	23.1143	36.4835	11.5644
DALYs (Disability-Adjusted Life Years)	89	Kingdom of the Netherlands	Both	Age-standardized	Colon and rectum cancer	Metabolic risks	Rate	2021	72.5197	112.134	33.081
DALYs (Disability-Adjusted Life Years)	76	Kingdom of Belgium	Both	Age-standardized	Colon and rectum cancer	High body-mass index	Rate	2021	33.1254	54.8471	14.0597
DALYs (Disability-Adjusted Life Years)	78	Kingdom of Denmark	Both	Age-standardized	Colon and rectum cancer	High body-mass index	Rate	2021	40.2163	67.3514	17.1581
DALYs (Disability-Adjusted Life Years)	53	Republic of Serbia	Both	Age-standardized	Colon and rectum cancer	Diet high in red meat	Rate	2021	72.4001	149.604	-0.0080041
DALYs (Disability-Adjusted Life Years)	88	Republic of Malta	Both	Age-standardized	Colon and rectum cancer	Diet low in whole grains	Rate	2021	55.2201	82.1909	21.8035
DALYs (Disability-Adjusted Life Years)	87	Grand Duchy of Luxembourg	Both	Age-standardized	Colon and rectum cancer	Diet low in fiber	Rate	2021	3.28166	5.31824	1.38226
DALYs (Disability-Adjusted Life Years)	15	Republic of the Union of Myanmar	Both	Age-standardized	Colon and rectum cancer	High alcohol use	Rate	2021	8.38554	12.2776	5.48179
DALYs (Disability-Adjusted Life Years)	81	Federal Republic of Germany	Both	Age-standardized	Colon and rectum cancer	Low physical activity	Rate	2021	15.2076	23.1862	8.16423
DALYs (Disability-Adjusted Life Years)	85	State of Israel	Both	Age-standardized	Colon and rectum cancer	Diet low in milk	Rate	2021	36.1158	60.6743	9.00694
DALYs (Disability-Adjusted Life Years)	84	Ireland	Both	Age-standardized	Colon and rectum cancer	Low physical activity	Rate	2021	23.8202	34.8599	13.8827
DALYs (Disability-Adjusted Life Years)	87	Grand Duchy of Luxembourg	Both	Age-standardized	Colon and rectum cancer	Diet low in milk	Rate	2021	18.7324	32.8408	4.87513
DALYs (Disability-Adjusted Life Years)	89	Kingdom of the Netherlands	Both	Age-standardized	Colon and rectum cancer	Diet low in whole grains	Rate	2021	81.6957	122.786	32.9904
DALYs (Disability-Adjusted Life Years)	71	Australia	Both	Age-standardized	Colon and rectum cancer	High body-mass index	Rate	2021	45.4607	71.8485	19.8243
DALYs (Disability-Adjusted Life Years)	88	Republic of Malta	Both	Age-standardized	Colon and rectum cancer	Diet low in milk	Rate	2021	41.575	68.3835	10.8232
DALYs (Disability-Adjusted Life Years)	88	Republic of Malta	Both	Age-standardized	Colon and rectum cancer	Diet low in fiber	Rate	2021	1.8787	3.00638	0.804089
DALYs (Disability-Adjusted Life Years)	57	Republic of Belarus	Both	Age-standardized	Colon and rectum cancer	Diet high in red meat	Rate	2021	68.1921	143.63	-0.0448438
DALYs (Disability-Adjusted Life Years)	9	Southeast Asia	Both	Age-standardized	Colon and rectum cancer	High alcohol use	Rate	2021	11.2829	14.222	8.58561
DALYs (Disability-Adjusted Life Years)	89	Kingdom of the Netherlands	Both	Age-standardized	Colon and rectum cancer	Diet low in fiber	Rate	2021	5.10936	8.26222	2.32647
DALYs (Disability-Adjusted Life Years)	86	Republic of Italy	Both	Age-standardized	Colon and rectum cancer	High fasting plasma glucose	Rate	2021	21.6872	32.6624	11.0267
DALYs (Disability-Adjusted Life Years)	75	Republic of Austria	Both	Age-standardized	Colon and rectum cancer	Diet high in red meat	Rate	2021	41.4091	82.1207	-0.0261128
DALYs (Disability-Adjusted Life Years)	85	State of Israel	Both	Age-standardized	Colon and rectum cancer	Low physical activity	Rate	2021	16.828	25.2972	9.5649
DALYs (Disability-Adjusted Life Years)	68	Republic of Korea	Both	Age-standardized	Colon and rectum cancer	Diet low in calcium	Rate	2021	17.8293	24.7012	12.0113
DALYs (Disability-Adjusted Life Years)	87	Grand Duchy of Luxembourg	Both	Age-standardized	Colon and rectum cancer	Behavioral risks	Rate	2021	156.571	216.719	75.3955
DALYs (Disability-Adjusted Life Years)	88	Republic of Malta	Both	Age-standardized	Colon and rectum cancer	Behavioral risks	Rate	2021	150.57	211.405	69.738
DALYs (Disability-Adjusted Life Years)	89	Kingdom of the Netherlands	Both	Age-standardized	Colon and rectum cancer	Behavioral risks	Rate	2021	222.224	310.525	107.799
DALYs (Disability-Adjusted Life Years)	65	High-income Asia Pacific	Both	Age-standardized	Colon and rectum cancer	High body-mass index	Rate	2021	19.322	30.5275	7.64852
DALYs (Disability-Adjusted Life Years)	4	Southeast Asia, East Asia, and Oceania	Both	Age-standardized	Colon and rectum cancer	All risk factors	Rate	2021	181.185	243.015	117.559
DALYs (Disability-Adjusted Life Years)	28	Solomon Islands	Both	Age-standardized	Colon and rectum cancer	High alcohol use	Rate	2021	1.72123	3.01088	0.719354
DALYs (Disability-Adjusted Life Years)	89	Kingdom of the Netherlands	Both	Age-standardized	Colon and rectum cancer	Tobacco	Rate	2021	26.2807	37.5411	16.1743
DALYs (Disability-Adjusted Life Years)	88	Republic of Malta	Both	Age-standardized	Colon and rectum cancer	Low physical activity	Rate	2021	25.255	36.6186	15.046
DALYs (Disability-Adjusted Life Years)	87	Grand Duchy of Luxembourg	Both	Age-standardized	Colon and rectum cancer	Low physical activity	Rate	2021	18.3415	27.0711	10.4915
DALYs (Disability-Adjusted Life Years)	5	East Asia	Both	Age-standardized	Colon and rectum cancer	High alcohol use	Rate	2021	20.2307	27.6402	14.5401
DALYs (Disability-Adjusted Life Years)	90	Kingdom of Norway	Both	Age-standardized	Colon and rectum cancer	Metabolic risks	Rate	2021	60.5281	91.3244	28.4465
DALYs (Disability-Adjusted Life Years)	86	Republic of Italy	Both	Age-standardized	Colon and rectum cancer	Diet low in milk	Rate	2021	34.5894	59.4135	9.06853
DALYs (Disability-Adjusted Life Years)	90	Kingdom of Norway	Both	Age-standardized	Colon and rectum cancer	Tobacco	Rate	2021	13.5434	18.8835	8.562
DALYs (Disability-Adjusted Life Years)	89	Kingdom of the Netherlands	Both	Age-standardized	Colon and rectum cancer	High fasting plasma glucose	Rate	2021	26.9555	41.1453	13.7437
DALYs (Disability-Adjusted Life Years)	90	Kingdom of Norway	Both	Age-standardized	Colon and rectum cancer	Diet low in whole grains	Rate	2021	69.0364	102.589	28.7875
DALYs (Disability-Adjusted Life Years)	89	Kingdom of the Netherlands	Both	Age-standardized	Colon and rectum cancer	Diet low in milk	Rate	2021	42.206	72.6173	11.0746
DALYs (Disability-Adjusted Life Years)	86	Republic of Italy	Both	Age-standardized	Colon and rectum cancer	Low physical activity	Rate	2021	22.7973	32.2014	13.8031
DALYs (Disability-Adjusted Life Years)	10	Kingdom of Cambodia	Both	Age-standardized	Colon and rectum cancer	All risk factors	Rate	2021	212.351	298.335	137.222
DALYs (Disability-Adjusted Life Years)	86	Republic of Italy	Both	Age-standardized	Colon and rectum cancer	Smoking	Rate	2021	14.939	20.693	9.56598
DALYs (Disability-Adjusted Life Years)	90	Kingdom of Norway	Both	Age-standardized	Colon and rectum cancer	High fasting plasma glucose	Rate	2021	26.5476	39.3137	13.708
DALYs (Disability-Adjusted Life Years)	25	Federated States of Micronesia	Both	Age-standardized	Colon and rectum cancer	High alcohol use	Rate	2021	5.12258	8.52525	2.68772
DALYs (Disability-Adjusted Life Years)	91	Portuguese Republic	Both	Age-standardized	Colon and rectum cancer	Metabolic risks	Rate	2021	74.6928	114.976	36.5537
DALYs (Disability-Adjusted Life Years)	92	Kingdom of Spain	Both	Age-standardized	Colon and rectum cancer	Metabolic risks	Rate	2021	75.622	118.096	36.6688
DALYs (Disability-Adjusted Life Years)	81	Federal Republic of Germany	Both	Age-standardized	Colon and rectum cancer	Smoking	Rate	2021	17.3787	24.5212	10.0574
DALYs (Disability-Adjusted Life Years)	92	Kingdom of Spain	Both	Age-standardized	Colon and rectum cancer	High fasting plasma glucose	Rate	2021	30.9953	48.3179	15.3113
DALYs (Disability-Adjusted Life Years)	64	High-income	Both	Age-standardized	Colon and rectum cancer	High body-mass index	Rate	2021	39.7081	62.5818	17.4781
DALYs (Disability-Adjusted Life Years)	90	Kingdom of Norway	Both	Age-standardized	Colon and rectum cancer	Diet low in fiber	Rate	2021	4.3235	6.81819	1.93073
DALYs (Disability-Adjusted Life Years)	89	Kingdom of the Netherlands	Both	Age-standardized	Colon and rectum cancer	Low physical activity	Rate	2021	18.7199	29.1065	10.0935
DALYs (Disability-Adjusted Life Years)	18	Kingdom of Thailand	Both	Age-standardized	Colon and rectum cancer	High alcohol use	Rate	2021	20.0283	28.0465	13.056
DALYs (Disability-Adjusted Life Years)	49	North Macedonia	Both	Age-standardized	Colon and rectum cancer	Diet low in calcium	Rate	2021	17.9565	25.8726	11.6501
DALYs (Disability-Adjusted Life Years)	17	Democratic Socialist Republic of Sri Lanka	Both	Age-standardized	Colon and rectum cancer	High alcohol use	Rate	2021	3.14749	4.78198	1.82743
DALYs (Disability-Adjusted Life Years)	22	Republic of Fiji	Both	Age-standardized	Colon and rectum cancer	High alcohol use	Rate	2021	4.8283	7.09004	2.66762
DALYs (Disability-Adjusted Life Years)	90	Kingdom of Norway	Both	Age-standardized	Colon and rectum cancer	Behavioral risks	Rate	2021	188.848	262.777	84.9143
DALYs (Disability-Adjusted Life Years)	90	Kingdom of Norway	Both	Age-standardized	Colon and rectum cancer	Diet low in milk	Rate	2021	25.3422	44.2803	6.72183
DALYs (Disability-Adjusted Life Years)	92	Kingdom of Spain	Both	Age-standardized	Colon and rectum cancer	Diet low in milk	Rate	2021	23.3033	41.0476	6.1344
DALYs (Disability-Adjusted Life Years)	91	Portuguese Republic	Both	Age-standardized	Colon and rectum cancer	Tobacco	Rate	2021	16.2735	23.0963	10.1113
DALYs (Disability-Adjusted Life Years)	88	Republic of Malta	Both	Age-standardized	Colon and rectum cancer	Smoking	Rate	2021	12.3615	17.7616	7.31378
DALYs (Disability-Adjusted Life Years)	91	Portuguese Republic	Both	Age-standardized	Colon and rectum cancer	Diet low in whole grains	Rate	2021	70.9042	106.297	29.2152
DALYs (Disability-Adjusted Life Years)	87	Grand Duchy of Luxembourg	Both	Age-standardized	Colon and rectum cancer	Smoking	Rate	2021	14.9499	21.5332	8.91731
DALYs (Disability-Adjusted Life Years)	76	Kingdom of Belgium	Both	Age-standardized	Colon and rectum cancer	Diet high in red meat	Rate	2021	49.587	97.7389	-0.0326583
DALYs (Disability-Adjusted Life Years)	92	Kingdom of Spain	Both	Age-standardized	Colon and rectum cancer	Diet low in whole grains	Rate	2021	66.0636	97.1325	27.8539
DALYs (Disability-Adjusted Life Years)	62	Russian Federation	Both	Age-standardized	Colon and rectum cancer	Diet high in red meat	Rate	2021	67.0496	133.375	-0.0191765
DALYs (Disability-Adjusted Life Years)	78	Kingdom of Denmark	Both	Age-standardized	Colon and rectum cancer	Diet high in red meat	Rate	2021	62.4983	123.844	-0.0305554
DALYs (Disability-Adjusted Life Years)	92	Kingdom of Spain	Both	Age-standardized	Colon and rectum cancer	Low physical activity	Rate	2021	23.7043	34.5423	13.6362
DALYs (Disability-Adjusted Life Years)	26	Independent State of Papua New Guinea	Both	Age-standardized	Colon and rectum cancer	High alcohol use	Rate	2021	0.762	1.12536	0.415443
DALYs (Disability-Adjusted Life Years)	58	Republic of Estonia	Both	Age-standardized	Colon and rectum cancer	Diet low in calcium	Rate	2021	9.16847	12.8275	6.02479
DALYs (Disability-Adjusted Life Years)	29	Kingdom of Tonga	Both	Age-standardized	Colon and rectum cancer	High alcohol use	Rate	2021	0.973072	1.8606	0.313572
DALYs (Disability-Adjusted Life Years)	24	Republic of the Marshall Islands	Both	Age-standardized	Colon and rectum cancer	High alcohol use	Rate	2021	5.29186	8.33388	2.5881
DALYs (Disability-Adjusted Life Years)	23	Republic of Kiribati	Both	Age-standardized	Colon and rectum cancer	Dietary risks	Rate	2021	115.916	170.508	69.7458
DALYs (Disability-Adjusted Life Years)	75	Republic of Austria	Both	Age-standardized	Colon and rectum cancer	Diet low in calcium	Rate	2021	7.11967	9.94514	4.9005
DALYs (Disability-Adjusted Life Years)	80	French Republic	Both	Age-standardized	Colon and rectum cancer	Smoking	Rate	2021	17.655	25.6484	10.6267
DALYs (Disability-Adjusted Life Years)	45	Republic of Bulgaria	Both	Age-standardized	Colon and rectum cancer	Diet low in calcium	Rate	2021	27.5516	38.0948	18.3741
DALYs (Disability-Adjusted Life Years)	54	Slovak Republic	Both	Age-standardized	Colon and rectum cancer	Diet low in calcium	Rate	2021	31.7799	44.3331	20.8469
DALYs (Disability-Adjusted Life Years)	82	Hellenic Republic	Both	Age-standardized	Colon and rectum cancer	Smoking	Rate	2021	21.0023	29.3958	12.8758
DALYs (Disability-Adjusted Life Years)	91	Portuguese Republic	Both	Age-standardized	Colon and rectum cancer	High fasting plasma glucose	Rate	2021	34.0103	52.0422	16.8682
DALYs (Disability-Adjusted Life Years)	85	State of Israel	Both	Age-standardized	Colon and rectum cancer	Smoking	Rate	2021	11.4836	16.6175	6.93271
DALYs (Disability-Adjusted Life Years)	91	Portuguese Republic	Both	Age-standardized	Colon and rectum cancer	Diet low in fiber	Rate	2021	2.95833	4.73324	1.3273
DALYs (Disability-Adjusted Life Years)	69	Republic of Singapore	Both	Age-standardized	Colon and rectum cancer	High body-mass index	Rate	2021	21.9805	35.5493	9.17588
DALYs (Disability-Adjusted Life Years)	90	Kingdom of Norway	Both	Age-standardized	Colon and rectum cancer	Low physical activity	Rate	2021	24.7077	35.4326	14.5525
DALYs (Disability-Adjusted Life Years)	92	Kingdom of Spain	Both	Age-standardized	Colon and rectum cancer	Tobacco	Rate	2021	19.4162	27.363	12.0576
DALYs (Disability-Adjusted Life Years)	63	Ukraine	Both	Age-standardized	Colon and rectum cancer	Diet high in red meat	Rate	2021	59.8816	124.691	-0.00619423
DALYs (Disability-Adjusted Life Years)	7	Democratic People's Republic of Korea	Both	Age-standardized	Colon and rectum cancer	Diet high in processed meat	Rate	2021	6.08759	14.2171	-1.35251
DALYs (Disability-Adjusted Life Years)	74	Principality of Andorra	Both	Age-standardized	Colon and rectum cancer	High body-mass index	Rate	2021	37.1819	66.8038	14.6015
DALYs (Disability-Adjusted Life Years)	84	Ireland	Both	Age-standardized	Colon and rectum cancer	Smoking	Rate	2021	14.3592	20.6976	8.86267
DALYs (Disability-Adjusted Life Years)	92	Kingdom of Spain	Both	Age-standardized	Colon and rectum cancer	Diet low in fiber	Rate	2021	4.454	7.10649	1.93212
DALYs (Disability-Adjusted Life Years)	91	Portuguese Republic	Both	Age-standardized	Colon and rectum cancer	Behavioral risks	Rate	2021	193.629	269.196	105.352
DALYs (Disability-Adjusted Life Years)	93	Kingdom of Sweden	Both	Age-standardized	Colon and rectum cancer	Tobacco	Rate	2021	14.0594	20.597	8.19791
DALYs (Disability-Adjusted Life Years)	91	Portuguese Republic	Both	Age-standardized	Colon and rectum cancer	Diet low in milk	Rate	2021	27.7669	49.4057	7.38439
DALYs (Disability-Adjusted Life Years)	93	Kingdom of Sweden	Both	Age-standardized	Colon and rectum cancer	Metabolic risks	Rate	2021	50.0931	77.3225	23.6418
DALYs (Disability-Adjusted Life Years)	30	Republic of Vanuatu	Both	Age-standardized	Colon and rectum cancer	High alcohol use	Rate	2021	4.56843	6.73471	2.64903
DALYs (Disability-Adjusted Life Years)	60	Republic of Lithuania	Both	Age-standardized	Colon and rectum cancer	Diet low in calcium	Rate	2021	11.1244	15.7127	7.28945
DALYs (Disability-Adjusted Life Years)	61	Republic of Moldova	Both	Age-standardized	Colon and rectum cancer	Diet high in red meat	Rate	2021	65.59	137.948	-0.0274772
DALYs (Disability-Adjusted Life Years)	55	Republic of Slovenia	Both	Age-standardized	Colon and rectum cancer	Diet low in calcium	Rate	2021	8.1029	11.8219	5.27212
DALYs (Disability-Adjusted Life Years)	86	Republic of Italy	Both	Age-standardized	Colon and rectum cancer	High body-mass index	Rate	2021	33.8859	55.2694	14.3034
DALYs (Disability-Adjusted Life Years)	27	Independent State of Samoa	Both	Age-standardized	Colon and rectum cancer	High alcohol use	Rate	2021	2.68603	4.1387	1.40492
DALYs (Disability-Adjusted Life Years)	21	Oceania	Both	Age-standardized	Colon and rectum cancer	High alcohol use	Rate	2021	1.78822	2.43147	1.13669
DALYs (Disability-Adjusted Life Years)	11	Republic of Indonesia	Both	Age-standardized	Colon and rectum cancer	Diet high in processed meat	Rate	2021	3.24504	7.07694	-0.752858
DALYs (Disability-Adjusted Life Years)	51	Republic of Poland	Both	Age-standardized	Colon and rectum cancer	Diet low in calcium	Rate	2021	17.8946	24.4272	12.3823
DALYs (Disability-Adjusted Life Years)	72	New Zealand	Both	Age-standardized	Colon and rectum cancer	High body-mass index	Rate	2021	53.0511	85.8707	22.4687
DALYs (Disability-Adjusted Life Years)	76	Kingdom of Belgium	Both	Age-standardized	Colon and rectum cancer	Diet low in calcium	Rate	2021	8.02659	11.1997	5.49331
DALYs (Disability-Adjusted Life Years)	87	Grand Duchy of Luxembourg	Both	Age-standardized	Colon and rectum cancer	High body-mass index	Rate	2021	35.7255	57.7589	15.8884
DALYs (Disability-Adjusted Life Years)	78	Kingdom of Denmark	Both	Age-standardized	Colon and rectum cancer	Diet low in calcium	Rate	2021	9.77838	13.8153	6.72381
DALYs (Disability-Adjusted Life Years)	93	Kingdom of Sweden	Both	Age-standardized	Colon and rectum cancer	Diet low in whole grains	Rate	2021	54.4897	83.4545	23.379
DALYs (Disability-Adjusted Life Years)	73	Western Europe	Both	Age-standardized	Colon and rectum cancer	High body-mass index	Rate	2021	39.0778	63.5081	16.772
DALYs (Disability-Adjusted Life Years)	91	Portuguese Republic	Both	Age-standardized	Colon and rectum cancer	Low physical activity	Rate	2021	25.9907	37.6945	15.5113
DALYs (Disability-Adjusted Life Years)	77	Republic of Cyprus	Both	Age-standardized	Colon and rectum cancer	High body-mass index	Rate	2021	27.956	46.9177	11.9394
DALYs (Disability-Adjusted Life Years)	93	Kingdom of Sweden	Both	Age-standardized	Colon and rectum cancer	High fasting plasma glucose	Rate	2021	20.4829	31.861	9.81506
DALYs (Disability-Adjusted Life Years)	6	People's Republic of China	Both	Age-standardized	Colon and rectum cancer	Dietary risks	Rate	2021	122.933	198.488	42.5552
DALYs (Disability-Adjusted Life Years)	79	Republic of Finland	Both	Age-standardized	Colon and rectum cancer	High body-mass index	Rate	2021	29.4624	49.5864	12.6126
DALYs (Disability-Adjusted Life Years)	92	Kingdom of Spain	Both	Age-standardized	Colon and rectum cancer	Behavioral risks	Rate	2021	188.413	258.438	97.1996
DALYs (Disability-Adjusted Life Years)	93	Kingdom of Sweden	Both	Age-standardized	Colon and rectum cancer	Diet low in fiber	Rate	2021	3.25404	5.16596	1.40385
DALYs (Disability-Adjusted Life Years)	83	Republic of Iceland	Both	Age-standardized	Colon and rectum cancer	Smoking	Rate	2021	10.0246	14.5438	5.9592
DALYs (Disability-Adjusted Life Years)	53	Republic of Serbia	Both	Age-standardized	Colon and rectum cancer	Diet low in calcium	Rate	2021	22.5251	32.5485	14.464
DALYs (Disability-Adjusted Life Years)	94	Swiss Confederation	Both	Age-standardized	Colon and rectum cancer	Metabolic risks	Rate	2021	37.4369	59.1634	16.9966
DALYs (Disability-Adjusted Life Years)	85	State of Israel	Both	Age-standardized	Colon and rectum cancer	High body-mass index	Rate	2021	31.7262	52.4321	13.9195
DALYs (Disability-Adjusted Life Years)	88	Republic of Malta	Both	Age-standardized	Colon and rectum cancer	High body-mass index	Rate	2021	33.4396	56.2843	14.4286
DALYs (Disability-Adjusted Life Years)	8	Taiwan (Province of China)	Both	Age-standardized	Colon and rectum cancer	Dietary risks	Rate	2021	187.57	294.88	58.6992
DALYs (Disability-Adjusted Life Years)	71	Australia	Both	Age-standardized	Colon and rectum cancer	Diet high in red meat	Rate	2021	54.5918	108.721	-0.0537489
DALYs (Disability-Adjusted Life Years)	23	Republic of Kiribati	Both	Age-standardized	Colon and rectum cancer	Diet high in processed meat	Rate	2021	3.97834	8.75282	-0.914745
DALYs (Disability-Adjusted Life Years)	11	Republic of Indonesia	Both	Age-standardized	Colon and rectum cancer	All risk factors	Rate	2021	176.073	236.556	123.154
DALYs (Disability-Adjusted Life Years)	93	Kingdom of Sweden	Both	Age-standardized	Colon and rectum cancer	Behavioral risks	Rate	2021	148.761	212.473	71.0097
DALYs (Disability-Adjusted Life Years)	70	Australasia	Both	Age-standardized	Colon and rectum cancer	High body-mass index	Rate	2021	46.6506	74.3898	20.1757
DALYs (Disability-Adjusted Life Years)	74	Principality of Andorra	Both	Age-standardized	Colon and rectum cancer	Diet high in red meat	Rate	2021	56.7239	119.644	-0.0396955
DALYs (Disability-Adjusted Life Years)	57	Republic of Belarus	Both	Age-standardized	Colon and rectum cancer	Diet low in calcium	Rate	2021	13.5493	19.8502	8.6419
DALYs (Disability-Adjusted Life Years)	7	Democratic People's Republic of Korea	Both	Age-standardized	Colon and rectum cancer	All risk factors	Rate	2021	163.301	259.951	97.2905
DALYs (Disability-Adjusted Life Years)	16	Republic of the Philippines	Both	Age-standardized	Colon and rectum cancer	Dietary risks	Rate	2021	172.459	241.973	97.0636
DALYs (Disability-Adjusted Life Years)	86	Republic of Italy	Both	Age-standardized	Colon and rectum cancer	Diet high in red meat	Rate	2021	49.6667	97.8013	-0.0208758
DALYs (Disability-Adjusted Life Years)	31	Central Europe, Eastern Europe, and Central Asia	Both	Age-standardized	Colon and rectum cancer	High alcohol use	Rate	2021	31.8857	40.0572	24.1398
DALYs (Disability-Adjusted Life Years)	89	Kingdom of the Netherlands	Both	Age-standardized	Colon and rectum cancer	Smoking	Rate	2021	26.2807	37.5411	16.1743
DALYs (Disability-Adjusted Life Years)	29	Kingdom of Tonga	Both	Age-standardized	Colon and rectum cancer	Dietary risks	Rate	2021	72.8701	106.061	34.1277
DALYs (Disability-Adjusted Life Years)	34	Republic of Azerbaijan	Both	Age-standardized	Colon and rectum cancer	High alcohol use	Rate	2021	8.76139	12.804	5.60374
DALYs (Disability-Adjusted Life Years)	12	Lao People's Democratic Republic	Both	Age-standardized	Colon and rectum cancer	Dietary risks	Rate	2021	160.783	237.595	83.023
DALYs (Disability-Adjusted Life Years)	94	Swiss Confederation	Both	Age-standardized	Colon and rectum cancer	Diet low in whole grains	Rate	2021	41.134	61.1689	17.753
DALYs (Disability-Adjusted Life Years)	35	Georgia	Both	Age-standardized	Colon and rectum cancer	High alcohol use	Rate	2021	20.6455	28.0787	14.5732
DALYs (Disability-Adjusted Life Years)	5	East Asia	Both	Age-standardized	Colon and rectum cancer	Dietary risks	Rate	2021	124.409	200.239	43.3217
DALYs (Disability-Adjusted Life Years)	94	Swiss Confederation	Both	Age-standardized	Colon and rectum cancer	Tobacco	Rate	2021	11.7493	17.5434	7.30674
DALYs (Disability-Adjusted Life Years)	94	Swiss Confederation	Both	Age-standardized	Colon and rectum cancer	Diet low in fiber	Rate	2021	4.89235	7.76109	2.15236
DALYs (Disability-Adjusted Life Years)	14	Republic of Maldives	Both	Age-standardized	Colon and rectum cancer	Dietary risks	Rate	2021	30.4874	46.7278	12.9186
DALYs (Disability-Adjusted Life Years)	87	Grand Duchy of Luxembourg	Both	Age-standardized	Colon and rectum cancer	Diet high in red meat	Rate	2021	50.1874	98.765	-0.03547
DALYs (Disability-Adjusted Life Years)	9	Southeast Asia	Both	Age-standardized	Colon and rectum cancer	Dietary risks	Rate	2021	143.555	197.169	78.0578
DALYs (Disability-Adjusted Life Years)	92	Kingdom of Spain	Both	Age-standardized	Colon and rectum cancer	Smoking	Rate	2021	19.4162	27.363	12.0576
DALYs (Disability-Adjusted Life Years)	56	Eastern Europe	Both	Age-standardized	Colon and rectum cancer	Diet high in red meat	Rate	2021	65.1285	129.995	-0.0158015
DALYs (Disability-Adjusted Life Years)	33	Republic of Armenia	Both	Age-standardized	Colon and rectum cancer	High alcohol use	Rate	2021	11.1424	14.8769	7.82825
DALYs (Disability-Adjusted Life Years)	94	Swiss Confederation	Both	Age-standardized	Colon and rectum cancer	Behavioral risks	Rate	2021	112.595	157.102	55.8594
DALYs (Disability-Adjusted Life Years)	93	Kingdom of Sweden	Both	Age-standardized	Colon and rectum cancer	Diet low in milk	Rate	2021	17.5126	30.7142	4.71826
DALYs (Disability-Adjusted Life Years)	81	Federal Republic of Germany	Both	Age-standardized	Colon and rectum cancer	High body-mass index	Rate	2021	39.2514	65.248	16.3294
DALYs (Disability-Adjusted Life Years)	32	Central Asia	Both	Age-standardized	Colon and rectum cancer	High alcohol use	Rate	2021	8.94232	11.7231	6.65647
DALYs (Disability-Adjusted Life Years)	13	Malaysia	Both	Age-standardized	Colon and rectum cancer	Dietary risks	Rate	2021	174.35	258.149	82.6118
DALYs (Disability-Adjusted Life Years)	44	Bosnia and Herzegovina	Both	Age-standardized	Colon and rectum cancer	High alcohol use	Rate	2021	28.4999	40.2389	19.4428
DALYs (Disability-Adjusted Life Years)	19	Democratic Republic of Timor-Leste	Both	Age-standardized	Colon and rectum cancer	Dietary risks	Rate	2021	118.661	168.685	70.0015
DALYs (Disability-Adjusted Life Years)	36	Republic of Kazakhstan	Both	Age-standardized	Colon and rectum cancer	High alcohol use	Rate	2021	13.9775	18.9277	9.88072
DALYs (Disability-Adjusted Life Years)	38	Mongolia	Both	Age-standardized	Colon and rectum cancer	High alcohol use	Rate	2021	12.2266	17.4017	8.13759
DALYs (Disability-Adjusted Life Years)	30	Republic of Vanuatu	Both	Age-standardized	Colon and rectum cancer	Dietary risks	Rate	2021	123.885	184.991	65.518
DALYs (Disability-Adjusted Life Years)	37	Kyrgyz Republic	Both	Age-standardized	Colon and rectum cancer	High alcohol use	Rate	2021	6.76723	9.53273	4.81473
DALYs (Disability-Adjusted Life Years)	27	Independent State of Samoa	Both	Age-standardized	Colon and rectum cancer	Dietary risks	Rate	2021	90.2901	135.622	40.4861
DALYs (Disability-Adjusted Life Years)	90	Kingdom of Norway	Both	Age-standardized	Colon and rectum cancer	Smoking	Rate	2021	13.5434	18.8835	8.562
DALYs (Disability-Adjusted Life Years)	20	Socialist Republic of Viet Nam	Both	Age-standardized	Colon and rectum cancer	Dietary risks	Rate	2021	142.253	203.239	76.0926
DALYs (Disability-Adjusted Life Years)	23	Republic of Kiribati	Both	Age-standardized	Colon and rectum cancer	All risk factors	Rate	2021	154.809	210.956	109.331
DALYs (Disability-Adjusted Life Years)	6	People's Republic of China	Both	Age-standardized	Colon and rectum cancer	Diet high in processed meat	Rate	2021	8.56611	19.3451	-1.78274
DALYs (Disability-Adjusted Life Years)	65	High-income Asia Pacific	Both	Age-standardized	Colon and rectum cancer	Diet high in red meat	Rate	2021	48.6837	98.1119	-0.00883293
DALYs (Disability-Adjusted Life Years)	39	Republic of Tajikistan	Both	Age-standardized	Colon and rectum cancer	High alcohol use	Rate	2021	2.23056	3.77078	1.41162
DALYs (Disability-Adjusted Life Years)	85	State of Israel	Both	Age-standardized	Colon and rectum cancer	Diet high in red meat	Rate	2021	41.3781	85.0714	-0.00797437
DALYs (Disability-Adjusted Life Years)	15	Republic of the Union of Myanmar	Both	Age-standardized	Colon and rectum cancer	Dietary risks	Rate	2021	130.385	194.135	65.2093
DALYs (Disability-Adjusted Life Years)	74	Principality of Andorra	Both	Age-standardized	Colon and rectum cancer	Diet low in calcium	Rate	2021	5.53404	8.64213	3.02858
DALYs (Disability-Adjusted Life Years)	91	Portuguese Republic	Both	Age-standardized	Colon and rectum cancer	Smoking	Rate	2021	16.2735	23.0963	10.1113
DALYs (Disability-Adjusted Life Years)	62	Russian Federation	Both	Age-standardized	Colon and rectum cancer	Diet low in calcium	Rate	2021	19.3182	25.4425	13.0836
DALYs (Disability-Adjusted Life Years)	69	Republic of Singapore	Both	Age-standardized	Colon and rectum cancer	Diet high in red meat	Rate	2021	42.275	87.3217	-0.015036
DALYs (Disability-Adjusted Life Years)	86	Republic of Italy	Both	Age-standardized	Colon and rectum cancer	Diet low in calcium	Rate	2021	9.67687	13.311	6.7568
DALYs (Disability-Adjusted Life Years)	80	French Republic	Both	Age-standardized	Colon and rectum cancer	High body-mass index	Rate	2021	35.2921	58.4552	14.9618
DALYs (Disability-Adjusted Life Years)	40	Turkmenistan	Both	Age-standardized	Colon and rectum cancer	High alcohol use	Rate	2021	6.66833	9.62454	4.18147
DALYs (Disability-Adjusted Life Years)	25	Federated States of Micronesia	Both	Age-standardized	Colon and rectum cancer	Dietary risks	Rate	2021	141.081	222.95	75.0085
DALYs (Disability-Adjusted Life Years)	28	Solomon Islands	Both	Age-standardized	Colon and rectum cancer	Dietary risks	Rate	2021	99.666	159.863	49.342
DALYs (Disability-Adjusted Life Years)	8	Taiwan (Province of China)	Both	Age-standardized	Colon and rectum cancer	Diet high in processed meat	Rate	2021	20.9601	44.5329	-4.73056
DALYs (Disability-Adjusted Life Years)	82	Hellenic Republic	Both	Age-standardized	Colon and rectum cancer	High body-mass index	Rate	2021	38.543	63.3148	16.0881
DALYs (Disability-Adjusted Life Years)	18	Kingdom of Thailand	Both	Age-standardized	Colon and rectum cancer	Dietary risks	Rate	2021	161.781	249.635	75.4353
DALYs (Disability-Adjusted Life Years)	17	Democratic Socialist Republic of Sri Lanka	Both	Age-standardized	Colon and rectum cancer	Dietary risks	Rate	2021	38.8045	59.7444	18.7615
DALYs (Disability-Adjusted Life Years)	64	High-income	Both	Age-standardized	Colon and rectum cancer	Diet high in red meat	Rate	2021	52.5985	104.065	-0.0254587
DALYs (Disability-Adjusted Life Years)	63	Ukraine	Both	Age-standardized	Colon and rectum cancer	Diet low in calcium	Rate	2021	18.9339	28.0619	11.5809
DALYs (Disability-Adjusted Life Years)	84	Ireland	Both	Age-standardized	Colon and rectum cancer	High body-mass index	Rate	2021	37.9142	64.0625	16.2682
DALYs (Disability-Adjusted Life Years)	87	Grand Duchy of Luxembourg	Both	Age-standardized	Colon and rectum cancer	Diet low in calcium	Rate	2021	6.73387	9.34809	4.44869
DALYs (Disability-Adjusted Life Years)	24	Republic of the Marshall Islands	Both	Age-standardized	Colon and rectum cancer	Dietary risks	Rate	2021	137.189	214.535	70.8026
DALYs (Disability-Adjusted Life Years)	22	Republic of Fiji	Both	Age-standardized	Colon and rectum cancer	Dietary risks	Rate	2021	91.383	145.55	37.2273
DALYs (Disability-Adjusted Life Years)	94	Swiss Confederation	Both	Age-standardized	Colon and rectum cancer	High fasting plasma glucose	Rate	2021	17.6503	27.7359	8.59272
DALYs (Disability-Adjusted Life Years)	41	Republic of Uzbekistan	Both	Age-standardized	Colon and rectum cancer	High alcohol use	Rate	2021	4.89172	6.62221	3.36244
DALYs (Disability-Adjusted Life Years)	26	Independent State of Papua New Guinea	Both	Age-standardized	Colon and rectum cancer	Dietary risks	Rate	2021	44.9369	65.0892	24.2466
DALYs (Disability-Adjusted Life Years)	88	Republic of Malta	Both	Age-standardized	Colon and rectum cancer	Diet high in red meat	Rate	2021	45.5194	90.3372	-0.0145021
DALYs (Disability-Adjusted Life Years)	61	Republic of Moldova	Both	Age-standardized	Colon and rectum cancer	Diet low in calcium	Rate	2021	22.8386	31.9145	15.7421
DALYs (Disability-Adjusted Life Years)	29	Kingdom of Tonga	Both	Age-standardized	Colon and rectum cancer	Diet high in processed meat	Rate	2021	3.01639	6.31302	-0.616063
DALYs (Disability-Adjusted Life Years)	93	Kingdom of Sweden	Both	Age-standardized	Colon and rectum cancer	Low physical activity	Rate	2021	16.2941	24.1752	9.61533
DALYs (Disability-Adjusted Life Years)	6	People's Republic of China	Both	Age-standardized	Colon and rectum cancer	All risk factors	Rate	2021	179.493	246.685	112.957
DALYs (Disability-Adjusted Life Years)	9	Southeast Asia	Both	Age-standardized	Colon and rectum cancer	Diet high in processed meat	Rate	2021	4.9833	10.581	-1.11944
DALYs (Disability-Adjusted Life Years)	30	Republic of Vanuatu	Both	Age-standardized	Colon and rectum cancer	Diet high in processed meat	Rate	2021	4.40968	9.77388	-0.983425
DALYs (Disability-Adjusted Life Years)	27	Independent State of Samoa	Both	Age-standardized	Colon and rectum cancer	Diet high in processed meat	Rate	2021	4.53808	9.85564	-1.13332
DALYs (Disability-Adjusted Life Years)	93	Kingdom of Sweden	Both	Age-standardized	Colon and rectum cancer	Smoking	Rate	2021	14.0594	20.597	8.19791
DALYs (Disability-Adjusted Life Years)	5	East Asia	Both	Age-standardized	Colon and rectum cancer	Diet high in processed meat	Rate	2021	8.76632	19.6838	-1.8283
DALYs (Disability-Adjusted Life Years)	43	Republic of Albania	Both	Age-standardized	Colon and rectum cancer	High alcohol use	Rate	2021	7.58309	11.5789	4.91046
DALYs (Disability-Adjusted Life Years)	72	New Zealand	Both	Age-standardized	Colon and rectum cancer	Diet high in red meat	Rate	2021	66.6632	132.607	-0.0594723
DALYs (Disability-Adjusted Life Years)	94	Swiss Confederation	Both	Age-standardized	Colon and rectum cancer	Diet low in milk	Rate	2021	18.8995	32.7255	4.74405
DALYs (Disability-Adjusted Life Years)	85	State of Israel	Both	Age-standardized	Colon and rectum cancer	Diet low in calcium	Rate	2021	7.54164	10.7757	5.06106
DALYs (Disability-Adjusted Life Years)	42	Central Europe	Both	Age-standardized	Colon and rectum cancer	High alcohol use	Rate	2021	46.5652	57.3315	36.4914
DALYs (Disability-Adjusted Life Years)	94	Swiss Confederation	Both	Age-standardized	Colon and rectum cancer	Low physical activity	Rate	2021	13.5379	19.7799	7.62936
DALYs (Disability-Adjusted Life Years)	77	Republic of Cyprus	Both	Age-standardized	Colon and rectum cancer	Diet high in red meat	Rate	2021	38.0212	77.9905	-0.00624416
DALYs (Disability-Adjusted Life Years)	79	Republic of Finland	Both	Age-standardized	Colon and rectum cancer	Diet high in red meat	Rate	2021	38.8307	77.3809	-0.0173443
DALYs (Disability-Adjusted Life Years)	89	Kingdom of the Netherlands	Both	Age-standardized	Colon and rectum cancer	High body-mass index	Rate	2021	48.6969	79.4267	20.8798
DALYs (Disability-Adjusted Life Years)	19	Democratic Republic of Timor-Leste	Both	Age-standardized	Colon and rectum cancer	Diet high in processed meat	Rate	2021	2.79992	6.13338	-0.648901
DALYs (Disability-Adjusted Life Years)	8	Taiwan (Province of China)	Both	Age-standardized	Colon and rectum cancer	All risk factors	Rate	2021	276.463	360.36	167.858
DALYs (Disability-Adjusted Life Years)	37	Kyrgyz Republic	Both	Age-standardized	Colon and rectum cancer	Dietary risks	Rate	2021	68.4107	111.169	16.9808
DALYs (Disability-Adjusted Life Years)	21	Oceania	Both	Age-standardized	Colon and rectum cancer	Dietary risks	Rate	2021	61.5636	87.1416	31.17
DALYs (Disability-Adjusted Life Years)	73	Western Europe	Both	Age-standardized	Colon and rectum cancer	Diet high in red meat	Rate	2021	52.9079	104.246	-0.0298734
DALYs (Disability-Adjusted Life Years)	71	Australia	Both	Age-standardized	Colon and rectum cancer	Diet low in calcium	Rate	2021	10.4264	14.6854	6.92633
DALYs (Disability-Adjusted Life Years)	94	Swiss Confederation	Both	Age-standardized	Colon and rectum cancer	Smoking	Rate	2021	11.7493	17.5434	7.30674
DALYs (Disability-Adjusted Life Years)	32	Central Asia	Both	Age-standardized	Colon and rectum cancer	Dietary risks	Rate	2021	75.5995	121.24	20.613
DALYs (Disability-Adjusted Life Years)	83	Republic of Iceland	Both	Age-standardized	Colon and rectum cancer	High body-mass index	Rate	2021	30.7273	51.1665	13.2906
DALYs (Disability-Adjusted Life Years)	18	Kingdom of Thailand	Both	Age-standardized	Colon and rectum cancer	Diet high in processed meat	Rate	2021	5.38553	12.0878	-1.26577
DALYs (Disability-Adjusted Life Years)	16	Republic of the Philippines	Both	Age-standardized	Colon and rectum cancer	Diet high in processed meat	Rate	2021	11.0748	23.9707	-2.42699
DALYs (Disability-Adjusted Life Years)	17	Democratic Socialist Republic of Sri Lanka	Both	Age-standardized	Colon and rectum cancer	Diet high in processed meat	Rate	2021	1.61085	3.61672	-0.3406
DALYs (Disability-Adjusted Life Years)	92	Kingdom of Spain	Both	Age-standardized	Colon and rectum cancer	High body-mass index	Rate	2021	49.1478	79.9614	21.5147
DALYs (Disability-Adjusted Life Years)	30	Republic of Vanuatu	Both	Age-standardized	Colon and rectum cancer	All risk factors	Rate	2021	154.141	212.012	99.6431
DALYs (Disability-Adjusted Life Years)	27	Independent State of Samoa	Both	Age-standardized	Colon and rectum cancer	All risk factors	Rate	2021	139.583	185.201	92.9602
DALYs (Disability-Adjusted Life Years)	35	Georgia	Both	Age-standardized	Colon and rectum cancer	Dietary risks	Rate	2021	124.138	196.858	33.3126
DALYs (Disability-Adjusted Life Years)	88	Republic of Malta	Both	Age-standardized	Colon and rectum cancer	Diet low in calcium	Rate	2021	9.74345	13.5178	6.41008
DALYs (Disability-Adjusted Life Years)	81	Federal Republic of Germany	Both	Age-standardized	Colon and rectum cancer	Diet high in red meat	Rate	2021	52.6601	105.528	-0.0324133
DALYs (Disability-Adjusted Life Years)	12	Lao People's Democratic Republic	Both	Age-standardized	Colon and rectum cancer	Diet high in processed meat	Rate	2021	4.33495	10.2125	-0.961942
DALYs (Disability-Adjusted Life Years)	33	Republic of Armenia	Both	Age-standardized	Colon and rectum cancer	Dietary risks	Rate	2021	110.495	171.21	32.1005
DALYs (Disability-Adjusted Life Years)	34	Republic of Azerbaijan	Both	Age-standardized	Colon and rectum cancer	Dietary risks	Rate	2021	71.2065	115.249	20.0733
DALYs (Disability-Adjusted Life Years)	90	Kingdom of Norway	Both	Age-standardized	Colon and rectum cancer	High body-mass index	Rate	2021	36.7737	59.5473	15.9456
DALYs (Disability-Adjusted Life Years)	70	Australasia	Both	Age-standardized	Colon and rectum cancer	Diet high in red meat	Rate	2021	56.4843	112.143	-0.0523524
DALYs (Disability-Adjusted Life Years)	14	Republic of Maldives	Both	Age-standardized	Colon and rectum cancer	Diet high in processed meat	Rate	2021	1.22006	2.65725	-0.264054
DALYs (Disability-Adjusted Life Years)	29	Kingdom of Tonga	Both	Age-standardized	Colon and rectum cancer	All risk factors	Rate	2021	105.501	143.099	69.0612
DALYs (Disability-Adjusted Life Years)	56	Eastern Europe	Both	Age-standardized	Colon and rectum cancer	Diet low in calcium	Rate	2021	18.6766	24.6128	12.7891
DALYs (Disability-Adjusted Life Years)	31	Central Europe, Eastern Europe, and Central Asia	Both	Age-standardized	Colon and rectum cancer	Dietary risks	Rate	2021	164.305	254.606	40.6918
DALYs (Disability-Adjusted Life Years)	91	Portuguese Republic	Both	Age-standardized	Colon and rectum cancer	High body-mass index	Rate	2021	44.917	74.7393	19.6056
DALYs (Disability-Adjusted Life Years)	44	Bosnia and Herzegovina	Both	Age-standardized	Colon and rectum cancer	Dietary risks	Rate	2021	154.115	258.944	33.9865
DALYs (Disability-Adjusted Life Years)	5	East Asia	Both	Age-standardized	Colon and rectum cancer	All risk factors	Rate	2021	181.22	248.123	114.147
DALYs (Disability-Adjusted Life Years)	19	Democratic Republic of Timor-Leste	Both	Age-standardized	Colon and rectum cancer	All risk factors	Rate	2021	135.287	185.806	87.9714
DALYs (Disability-Adjusted Life Years)	80	French Republic	Both	Age-standardized	Colon and rectum cancer	Diet high in red meat	Rate	2021	54.3915	107.948	-0.0392899
DALYs (Disability-Adjusted Life Years)	9	Southeast Asia	Both	Age-standardized	Colon and rectum cancer	All risk factors	Rate	2021	183.716	235.197	127.844
DALYs (Disability-Adjusted Life Years)	69	Republic of Singapore	Both	Age-standardized	Colon and rectum cancer	Diet low in calcium	Rate	2021	15.3006	20.5153	11.0463
DALYs (Disability-Adjusted Life Years)	37	Kyrgyz Republic	Both	Age-standardized	Colon and rectum cancer	Diet high in processed meat	Rate	2021	12.9963	28.2902	-3.19064
DALYs (Disability-Adjusted Life Years)	36	Republic of Kazakhstan	Both	Age-standardized	Colon and rectum cancer	Dietary risks	Rate	2021	99.5957	163.414	24.7209
DALYs (Disability-Adjusted Life Years)	13	Malaysia	Both	Age-standardized	Colon and rectum cancer	Diet high in processed meat	Rate	2021	13.3587	28.2018	-3.25007
DALYs (Disability-Adjusted Life Years)	65	High-income Asia Pacific	Both	Age-standardized	Colon and rectum cancer	Diet low in calcium	Rate	2021	21.5984	28.1873	15.4585
DALYs (Disability-Adjusted Life Years)	82	Hellenic Republic	Both	Age-standardized	Colon and rectum cancer	Diet high in red meat	Rate	2021	48.9504	97.6091	-0.0266405
DALYs (Disability-Adjusted Life Years)	84	Ireland	Both	Age-standardized	Colon and rectum cancer	Diet high in red meat	Rate	2021	53.2149	105.524	-0.0588232
DALYs (Disability-Adjusted Life Years)	38	Mongolia	Both	Age-standardized	Colon and rectum cancer	Dietary risks	Rate	2021	84.3745	134.614	24.3055
DALYs (Disability-Adjusted Life Years)	89	Kingdom of the Netherlands	Both	Age-standardized	Colon and rectum cancer	Diet high in red meat	Rate	2021	72.8636	144.505	-0.0534649
DALYs (Disability-Adjusted Life Years)	39	Republic of Tajikistan	Both	Age-standardized	Colon and rectum cancer	Dietary risks	Rate	2021	52.7623	82.7802	21.0852
DALYs (Disability-Adjusted Life Years)	20	Socialist Republic of Viet Nam	Both	Age-standardized	Colon and rectum cancer	Diet high in processed meat	Rate	2021	2.98508	6.6469	-0.641693
DALYs (Disability-Adjusted Life Years)	77	Republic of Cyprus	Both	Age-standardized	Colon and rectum cancer	Diet low in calcium	Rate	2021	12.7029	16.8865	8.40916
DALYs (Disability-Adjusted Life Years)	95	United Kingdom of Great Britain and Northern Ireland	Both	Age-standardized	Colon and rectum cancer	Tobacco	Rate	2021	17.4811	24.5214	10.7944
DALYs (Disability-Adjusted Life Years)	95	United Kingdom of Great Britain and Northern Ireland	Both	Age-standardized	Colon and rectum cancer	Metabolic risks	Rate	2021	63.8732	98.0498	29.8867
DALYs (Disability-Adjusted Life Years)	95	United Kingdom of Great Britain and Northern Ireland	Both	Age-standardized	Colon and rectum cancer	High fasting plasma glucose	Rate	2021	21.4531	33.3098	10.5357
DALYs (Disability-Adjusted Life Years)	95	United Kingdom of Great Britain and Northern Ireland	Both	Age-standardized	Colon and rectum cancer	Diet low in whole grains	Rate	2021	62.0204	93.5651	26.3998
DALYs (Disability-Adjusted Life Years)	18	Kingdom of Thailand	Both	Age-standardized	Colon and rectum cancer	All risk factors	Rate	2021	216.313	302.852	137.665
DALYs (Disability-Adjusted Life Years)	64	High-income	Both	Age-standardized	Colon and rectum cancer	Diet low in calcium	Rate	2021	12.7496	16.9835	8.90979
DALYs (Disability-Adjusted Life Years)	25	Federated States of Micronesia	Both	Age-standardized	Colon and rectum cancer	Diet high in processed meat	Rate	2021	5.29357	12.3016	-1.27348
DALYs (Disability-Adjusted Life Years)	40	Turkmenistan	Both	Age-standardized	Colon and rectum cancer	Dietary risks	Rate	2021	55.5306	94.3732	13.9008
DALYs (Disability-Adjusted Life Years)	93	Kingdom of Sweden	Both	Age-standardized	Colon and rectum cancer	High body-mass index	Rate	2021	31.9902	53.0981	13.7717
DALYs (Disability-Adjusted Life Years)	15	Republic of the Union of Myanmar	Both	Age-standardized	Colon and rectum cancer	Diet high in processed meat	Rate	2021	3.8543	8.48536	-0.893748
DALYs (Disability-Adjusted Life Years)	79	Republic of Finland	Both	Age-standardized	Colon and rectum cancer	Diet low in calcium	Rate	2021	5.59748	7.91998	3.84354
DALYs (Disability-Adjusted Life Years)	95	United Kingdom of Great Britain and Northern Ireland	Both	Age-standardized	Colon and rectum cancer	Diet low in milk	Rate	2021	37.872	62.8265	10.0744
DALYs (Disability-Adjusted Life Years)	95	United Kingdom of Great Britain and Northern Ireland	Both	Age-standardized	Colon and rectum cancer	Diet low in fiber	Rate	2021	5.07631	8.06752	2.28007
DALYs (Disability-Adjusted Life Years)	17	Democratic Socialist Republic of Sri Lanka	Both	Age-standardized	Colon and rectum cancer	All risk factors	Rate	2021	53.2402	77.5032	31.7769
DALYs (Disability-Adjusted Life Years)	28	Solomon Islands	Both	Age-standardized	Colon and rectum cancer	Diet high in processed meat	Rate	2021	4.01789	8.97876	-0.989671
DALYs (Disability-Adjusted Life Years)	95	United Kingdom of Great Britain and Northern Ireland	Both	Age-standardized	Colon and rectum cancer	Low physical activity	Rate	2021	41.6895	56.6588	25.648
DALYs (Disability-Adjusted Life Years)	32	Central Asia	Both	Age-standardized	Colon and rectum cancer	Diet high in processed meat	Rate	2021	13.8049	29.5031	-3.25278
DALYs (Disability-Adjusted Life Years)	24	Republic of the Marshall Islands	Both	Age-standardized	Colon and rectum cancer	Diet high in processed meat	Rate	2021	5.38788	12.2135	-1.24399
DALYs (Disability-Adjusted Life Years)	72	New Zealand	Both	Age-standardized	Colon and rectum cancer	Diet low in calcium	Rate	2021	25.0454	33.3101	17.5214
DALYs (Disability-Adjusted Life Years)	95	United Kingdom of Great Britain and Northern Ireland	Both	Age-standardized	Colon and rectum cancer	Behavioral risks	Rate	2021	183.605	243.882	100.032
DALYs (Disability-Adjusted Life Years)	94	Swiss Confederation	Both	Age-standardized	Colon and rectum cancer	High body-mass index	Rate	2021	21.6656	35.5698	9.15376
DALYs (Disability-Adjusted Life Years)	26	Independent State of Papua New Guinea	Both	Age-standardized	Colon and rectum cancer	Diet high in processed meat	Rate	2021	1.50883	3.34982	-0.325006
DALYs (Disability-Adjusted Life Years)	41	Republic of Uzbekistan	Both	Age-standardized	Colon and rectum cancer	Dietary risks	Rate	2021	50.6966	83.812	13.3773
DALYs (Disability-Adjusted Life Years)	95	United Kingdom of Great Britain and Northern Ireland	Both	Age-standardized	Colon and rectum cancer	Smoking	Rate	2021	17.4811	24.5214	10.7944
DALYs (Disability-Adjusted Life Years)	22	Republic of Fiji	Both	Age-standardized	Colon and rectum cancer	Diet high in processed meat	Rate	2021	4.38857	9.79673	-0.932475
DALYs (Disability-Adjusted Life Years)	73	Western Europe	Both	Age-standardized	Colon and rectum cancer	Diet low in calcium	Rate	2021	9.61315	12.9565	6.55594
DALYs (Disability-Adjusted Life Years)	21	Oceania	Both	Age-standardized	Colon and rectum cancer	Diet high in processed meat	Rate	2021	2.43022	5.14209	-0.530353
DALYs (Disability-Adjusted Life Years)	12	Lao People's Democratic Republic	Both	Age-standardized	Colon and rectum cancer	All risk factors	Rate	2021	197.179	273.859	121.743
DALYs (Disability-Adjusted Life Years)	89	Kingdom of the Netherlands	Both	Age-standardized	Colon and rectum cancer	Diet low in calcium	Rate	2021	9.84369	13.634	6.64204
DALYs (Disability-Adjusted Life Years)	37	Kyrgyz Republic	Both	Age-standardized	Colon and rectum cancer	All risk factors	Rate	2021	98.3072	139.03	55.9083
DALYs (Disability-Adjusted Life Years)	43	Republic of Albania	Both	Age-standardized	Colon and rectum cancer	Dietary risks	Rate	2021	62.9123	105.359	11.1069
DALYs (Disability-Adjusted Life Years)	92	Kingdom of Spain	Both	Age-standardized	Colon and rectum cancer	Diet high in red meat	Rate	2021	58.4153	115.192	-0.0359431
DALYs (Disability-Adjusted Life Years)	81	Federal Republic of Germany	Both	Age-standardized	Colon and rectum cancer	Diet low in calcium	Rate	2021	8.16966	11.3357	5.42004
DALYs (Disability-Adjusted Life Years)	90	Kingdom of Norway	Both	Age-standardized	Colon and rectum cancer	Diet high in red meat	Rate	2021	59.0544	116.151	-0.02731
DALYs (Disability-Adjusted Life Years)	83	Republic of Iceland	Both	Age-standardized	Colon and rectum cancer	Diet high in red meat	Rate	2021	40.2489	79.5633	-0.0317735
DALYs (Disability-Adjusted Life Years)	95	United Kingdom of Great Britain and Northern Ireland	Both	Age-standardized	Colon and rectum cancer	High body-mass index	Rate	2021	45.5416	73.269	19.9441
DALYs (Disability-Adjusted Life Years)	80	French Republic	Both	Age-standardized	Colon and rectum cancer	Diet low in calcium	Rate	2021	9.02459	12.7464	6.02495
DALYs (Disability-Adjusted Life Years)	91	Portuguese Republic	Both	Age-standardized	Colon and rectum cancer	Diet high in red meat	Rate	2021	64.5759	129.293	-0.0524324
DALYs (Disability-Adjusted Life Years)	39	Republic of Tajikistan	Both	Age-standardized	Colon and rectum cancer	Diet high in processed meat	Rate	2021	6.91509	14.8542	-1.54178
DALYs (Disability-Adjusted Life Years)	70	Australasia	Both	Age-standardized	Colon and rectum cancer	Diet low in calcium	Rate	2021	12.7457	17.4237	8.58004
DALYs (Disability-Adjusted Life Years)	84	Ireland	Both	Age-standardized	Colon and rectum cancer	Diet low in calcium	Rate	2021	6.52467	9.31151	4.34398
DALYs (Disability-Adjusted Life Years)	82	Hellenic Republic	Both	Age-standardized	Colon and rectum cancer	Diet low in calcium	Rate	2021	8.03976	11.0535	5.43932
DALYs (Disability-Adjusted Life Years)	93	Kingdom of Sweden	Both	Age-standardized	Colon and rectum cancer	Diet high in red meat	Rate	2021	47.078	93.8708	-0.0190074
DALYs (Disability-Adjusted Life Years)	42	Central Europe	Both	Age-standardized	Colon and rectum cancer	Dietary risks	Rate	2021	192.081	302.978	46.32
DALYs (Disability-Adjusted Life Years)	95	United Kingdom of Great Britain and Northern Ireland	Both	Age-standardized	Colon and rectum cancer	Diet high in red meat	Rate	2021	51.4354	103.011	-0.0151002
DALYs (Disability-Adjusted Life Years)	94	Swiss Confederation	Both	Age-standardized	Colon and rectum cancer	Diet high in red meat	Rate	2021	36.4153	72.6151	-0.0276835
DALYs (Disability-Adjusted Life Years)	35	Georgia	Both	Age-standardized	Colon and rectum cancer	Diet high in processed meat	Rate	2021	22.7035	47.4801	-5.43569
DALYs (Disability-Adjusted Life Years)	92	Kingdom of Spain	Both	Age-standardized	Colon and rectum cancer	Diet low in calcium	Rate	2021	15.7748	21.7054	10.9197
DALYs (Disability-Adjusted Life Years)	15	Republic of the Union of Myanmar	Both	Age-standardized	Colon and rectum cancer	All risk factors	Rate	2021	159.916	224.177	96.4444
DALYs (Disability-Adjusted Life Years)	16	Republic of the Philippines	Both	Age-standardized	Colon and rectum cancer	All risk factors	Rate	2021	212.549	272.589	147.818
DALYs (Disability-Adjusted Life Years)	28	Solomon Islands	Both	Age-standardized	Colon and rectum cancer	All risk factors	Rate	2021	138.201	203.969	86.2808
DALYs (Disability-Adjusted Life Years)	32	Central Asia	Both	Age-standardized	Colon and rectum cancer	All risk factors	Rate	2021	108.612	141.456	62.6411
DALYs (Disability-Adjusted Life Years)	95	United Kingdom of Great Britain and Northern Ireland	Both	Age-standardized	Colon and rectum cancer	Diet low in calcium	Rate	2021	9.62302	12.9629	6.69473
DALYs (Disability-Adjusted Life Years)	33	Republic of Armenia	Both	Age-standardized	Colon and rectum cancer	Diet high in processed meat	Rate	2021	15.464	31.6327	-3.40895
DALYs (Disability-Adjusted Life Years)	83	Republic of Iceland	Both	Age-standardized	Colon and rectum cancer	Diet low in calcium	Rate	2021	5.55681	7.84093	3.6381
DALYs (Disability-Adjusted Life Years)	90	Kingdom of Norway	Both	Age-standardized	Colon and rectum cancer	Diet low in calcium	Rate	2021	10.0057	13.8543	6.76126
DALYs (Disability-Adjusted Life Years)	91	Portuguese Republic	Both	Age-standardized	Colon and rectum cancer	Diet low in calcium	Rate	2021	13.1269	17.9094	9.02307
DALYs (Disability-Adjusted Life Years)	94	Swiss Confederation	Both	Age-standardized	Colon and rectum cancer	Diet low in calcium	Rate	2021	5.33765	7.39801	3.47085
DALYs (Disability-Adjusted Life Years)	93	Kingdom of Sweden	Both	Age-standardized	Colon and rectum cancer	Diet low in calcium	Rate	2021	6.94345	9.75563	4.61177
DALYs (Disability-Adjusted Life Years)	22	Republic of Fiji	Both	Age-standardized	Colon and rectum cancer	All risk factors	Rate	2021	138.143	193.559	83.3707
DALYs (Disability-Adjusted Life Years)	34	Republic of Azerbaijan	Both	Age-standardized	Colon and rectum cancer	Diet high in processed meat	Rate	2021	13.3037	28.7247	-2.83977
DALYs (Disability-Adjusted Life Years)	14	Republic of Maldives	Both	Age-standardized	Colon and rectum cancer	All risk factors	Rate	2021	49.7668	66.5386	31.571
DALYs (Disability-Adjusted Life Years)	21	Oceania	Both	Age-standardized	Colon and rectum cancer	All risk factors	Rate	2021	82.7714	105.49	55.2446
DALYs (Disability-Adjusted Life Years)	39	Republic of Tajikistan	Both	Age-standardized	Colon and rectum cancer	All risk factors	Rate	2021	68.4529	98.8731	38.7924
DALYs (Disability-Adjusted Life Years)	13	Malaysia	Both	Age-standardized	Colon and rectum cancer	All risk factors	Rate	2021	238.265	308.269	158.934
DALYs (Disability-Adjusted Life Years)	44	Bosnia and Herzegovina	Both	Age-standardized	Colon and rectum cancer	Diet high in processed meat	Rate	2021	32.1529	68.1818	-7.59123
DALYs (Disability-Adjusted Life Years)	36	Republic of Kazakhstan	Both	Age-standardized	Colon and rectum cancer	Diet high in processed meat	Rate	2021	20.0223	42.314	-5.04603
DALYs (Disability-Adjusted Life Years)	38	Mongolia	Both	Age-standardized	Colon and rectum cancer	Diet high in processed meat	Rate	2021	14.2983	29.8638	-3.22705
DALYs (Disability-Adjusted Life Years)	31	Central Europe, Eastern Europe, and Central Asia	Both	Age-standardized	Colon and rectum cancer	Diet high in processed meat	Rate	2021	36.1873	74.1365	-8.76083
DALYs (Disability-Adjusted Life Years)	20	Socialist Republic of Viet Nam	Both	Age-standardized	Colon and rectum cancer	All risk factors	Rate	2021	178.374	234.107	117.459
DALYs (Disability-Adjusted Life Years)	40	Turkmenistan	Both	Age-standardized	Colon and rectum cancer	Diet high in processed meat	Rate	2021	11.0691	23.6703	-2.82277
DALYs (Disability-Adjusted Life Years)	25	Federated States of Micronesia	Both	Age-standardized	Colon and rectum cancer	All risk factors	Rate	2021	204.709	293.356	134.651
DALYs (Disability-Adjusted Life Years)	24	Republic of the Marshall Islands	Both	Age-standardized	Colon and rectum cancer	All risk factors	Rate	2021	204.384	286.972	137.74
DALYs (Disability-Adjusted Life Years)	41	Republic of Uzbekistan	Both	Age-standardized	Colon and rectum cancer	Diet high in processed meat	Rate	2021	9.33552	20.0805	-1.9906
DALYs (Disability-Adjusted Life Years)	26	Independent State of Papua New Guinea	Both	Age-standardized	Colon and rectum cancer	All risk factors	Rate	2021	55.4057	74.2092	35.4802
DALYs (Disability-Adjusted Life Years)	96	Southern Latin America	Both	Age-standardized	Colon and rectum cancer	Metabolic risks	Rate	2021	85.5691	133.091	41.5195
DALYs (Disability-Adjusted Life Years)	96	Southern Latin America	Both	Age-standardized	Colon and rectum cancer	Diet low in whole grains	Rate	2021	75.8952	115.875	31.3082
DALYs (Disability-Adjusted Life Years)	43	Republic of Albania	Both	Age-standardized	Colon and rectum cancer	Diet high in processed meat	Rate	2021	19.0219	40.0525	-4.67233
DALYs (Disability-Adjusted Life Years)	96	Southern Latin America	Both	Age-standardized	Colon and rectum cancer	Diet low in fiber	Rate	2021	6.90301	10.8792	3.17685
DALYs (Disability-Adjusted Life Years)	96	Southern Latin America	Both	Age-standardized	Colon and rectum cancer	Behavioral risks	Rate	2021	201.647	286.113	99.25
DALYs (Disability-Adjusted Life Years)	96	Southern Latin America	Both	Age-standardized	Colon and rectum cancer	Tobacco	Rate	2021	21.7397	30.9664	13.4036
DALYs (Disability-Adjusted Life Years)	36	Republic of Kazakhstan	Both	Age-standardized	Colon and rectum cancer	All risk factors	Rate	2021	145.486	198.645	84.6227
DALYs (Disability-Adjusted Life Years)	35	Georgia	Both	Age-standardized	Colon and rectum cancer	All risk factors	Rate	2021	185.642	249.62	113.051
DALYs (Disability-Adjusted Life Years)	96	Southern Latin America	Both	Age-standardized	Colon and rectum cancer	Smoking	Rate	2021	21.7397	30.9664	13.4036
DALYs (Disability-Adjusted Life Years)	33	Republic of Armenia	Both	Age-standardized	Colon and rectum cancer	All risk factors	Rate	2021	165.861	216.875	97.5745
DALYs (Disability-Adjusted Life Years)	42	Central Europe	Both	Age-standardized	Colon and rectum cancer	Diet high in processed meat	Rate	2021	38.0802	77.2615	-8.96278
DALYs (Disability-Adjusted Life Years)	34	Republic of Azerbaijan	Both	Age-standardized	Colon and rectum cancer	All risk factors	Rate	2021	103.828	148.01	60.0449
DALYs (Disability-Adjusted Life Years)	96	Southern Latin America	Both	Age-standardized	Colon and rectum cancer	High fasting plasma glucose	Rate	2021	31.8251	48.8821	16.1806
DALYs (Disability-Adjusted Life Years)	44	Bosnia and Herzegovina	Both	Age-standardized	Colon and rectum cancer	All risk factors	Rate	2021	246.407	345.683	146.563
DALYs (Disability-Adjusted Life Years)	38	Mongolia	Both	Age-standardized	Colon and rectum cancer	All risk factors	Rate	2021	114.78	158.76	61.7723
DALYs (Disability-Adjusted Life Years)	40	Turkmenistan	Both	Age-standardized	Colon and rectum cancer	All risk factors	Rate	2021	76.7057	111.196	41.3417
DALYs (Disability-Adjusted Life Years)	96	Southern Latin America	Both	Age-standardized	Colon and rectum cancer	High body-mass index	Rate	2021	58.6532	95.153	26.137
DALYs (Disability-Adjusted Life Years)	31	Central Europe, Eastern Europe, and Central Asia	Both	Age-standardized	Colon and rectum cancer	All risk factors	Rate	2021	249.655	315.086	157.505
DALYs (Disability-Adjusted Life Years)	41	Republic of Uzbekistan	Both	Age-standardized	Colon and rectum cancer	All risk factors	Rate	2021	70.6028	99.7969	36.7688
DALYs (Disability-Adjusted Life Years)	43	Republic of Albania	Both	Age-standardized	Colon and rectum cancer	All risk factors	Rate	2021	91.5392	133.911	51.3838
DALYs (Disability-Adjusted Life Years)	96	Southern Latin America	Both	Age-standardized	Colon and rectum cancer	Diet high in red meat	Rate	2021	69.1319	140.632	-0.0625866
DALYs (Disability-Adjusted Life Years)	96	Southern Latin America	Both	Age-standardized	Colon and rectum cancer	Diet low in milk	Rate	2021	62.7684	105.579	16.9404
DALYs (Disability-Adjusted Life Years)	96	Southern Latin America	Both	Age-standardized	Colon and rectum cancer	Diet low in calcium	Rate	2021	23.886	31.6697	17.1
DALYs (Disability-Adjusted Life Years)	42	Central Europe	Both	Age-standardized	Colon and rectum cancer	All risk factors	Rate	2021	305.657	384.634	199.891
DALYs (Disability-Adjusted Life Years)	96	Southern Latin America	Both	Age-standardized	Colon and rectum cancer	Low physical activity	Rate	2021	12.9017	18.921	7.28509
DALYs (Disability-Adjusted Life Years)	97	Argentine Republic	Both	Age-standardized	Colon and rectum cancer	Behavioral risks	Rate	2021	216.04	309.294	106.993
DALYs (Disability-Adjusted Life Years)	97	Argentine Republic	Both	Age-standardized	Colon and rectum cancer	Metabolic risks	Rate	2021	92.1941	144.046	44.8872
DALYs (Disability-Adjusted Life Years)	97	Argentine Republic	Both	Age-standardized	Colon and rectum cancer	Diet low in whole grains	Rate	2021	82.4638	127.638	34.0237
DALYs (Disability-Adjusted Life Years)	98	Republic of Chile	Both	Age-standardized	Colon and rectum cancer	Metabolic risks	Rate	2021	65.309	101.681	31.9834
DALYs (Disability-Adjusted Life Years)	97	Argentine Republic	Both	Age-standardized	Colon and rectum cancer	Diet low in fiber	Rate	2021	8.49295	13.4695	3.88911
DALYs (Disability-Adjusted Life Years)	98	Republic of Chile	Both	Age-standardized	Colon and rectum cancer	Tobacco	Rate	2021	13.5783	19.66	8.2843
DALYs (Disability-Adjusted Life Years)	98	Republic of Chile	Both	Age-standardized	Colon and rectum cancer	Smoking	Rate	2021	13.5783	19.66	8.2843
DALYs (Disability-Adjusted Life Years)	98	Republic of Chile	Both	Age-standardized	Colon and rectum cancer	Diet low in whole grains	Rate	2021	54.1871	82.268	22.4362
DALYs (Disability-Adjusted Life Years)	98	Republic of Chile	Both	Age-standardized	Colon and rectum cancer	Diet low in fiber	Rate	2021	3.51423	5.61238	1.62538
DALYs (Disability-Adjusted Life Years)	45	Republic of Bulgaria	Both	Age-standardized	Colon and rectum cancer	High alcohol use	Rate	2021	62.8729	82.1603	47.4791
DALYs (Disability-Adjusted Life Years)	99	Eastern Republic of Uruguay	Both	Age-standardized	Colon and rectum cancer	Metabolic risks	Rate	2021	114.576	180.837	55.5389
DALYs (Disability-Adjusted Life Years)	98	Republic of Chile	Both	Age-standardized	Colon and rectum cancer	High fasting plasma glucose	Rate	2021	24.6485	37.6883	12.7117
DALYs (Disability-Adjusted Life Years)	97	Argentine Republic	Both	Age-standardized	Colon and rectum cancer	Tobacco	Rate	2021	24.5885	35.2821	15.1928
DALYs (Disability-Adjusted Life Years)	47	Czech Republic	Both	Age-standardized	Colon and rectum cancer	High alcohol use	Rate	2021	50.5801	66.5336	37.8188
DALYs (Disability-Adjusted Life Years)	98	Republic of Chile	Both	Age-standardized	Colon and rectum cancer	Behavioral risks	Rate	2021	151.504	212.105	74.1389
DALYs (Disability-Adjusted Life Years)	99	Eastern Republic of Uruguay	Both	Age-standardized	Colon and rectum cancer	Diet low in whole grains	Rate	2021	112.34	168.385	45.6807
DALYs (Disability-Adjusted Life Years)	98	Republic of Chile	Both	Age-standardized	Colon and rectum cancer	Diet low in milk	Rate	2021	54.6285	89.605	14.713
DALYs (Disability-Adjusted Life Years)	98	Republic of Chile	Both	Age-standardized	Colon and rectum cancer	High body-mass index	Rate	2021	44.6659	71.2075	20.3933
DALYs (Disability-Adjusted Life Years)	99	Eastern Republic of Uruguay	Both	Age-standardized	Colon and rectum cancer	Tobacco	Rate	2021	33.2535	47.1827	19.9121
DALYs (Disability-Adjusted Life Years)	97	Argentine Republic	Both	Age-standardized	Colon and rectum cancer	High fasting plasma glucose	Rate	2021	34.1186	52.0313	17.0061
DALYs (Disability-Adjusted Life Years)	99	Eastern Republic of Uruguay	Both	Age-standardized	Colon and rectum cancer	High fasting plasma glucose	Rate	2021	42.1461	65.3251	21.2907
DALYs (Disability-Adjusted Life Years)	99	Eastern Republic of Uruguay	Both	Age-standardized	Colon and rectum cancer	Diet low in fiber	Rate	2021	6.29239	9.89196	2.86262
DALYs (Disability-Adjusted Life Years)	98	Republic of Chile	Both	Age-standardized	Colon and rectum cancer	Low physical activity	Rate	2021	10.4268	16.2019	5.9491
DALYs (Disability-Adjusted Life Years)	97	Argentine Republic	Both	Age-standardized	Colon and rectum cancer	Diet low in milk	Rate	2021	68.0101	115.589	18.4289
DALYs (Disability-Adjusted Life Years)	99	Eastern Republic of Uruguay	Both	Age-standardized	Colon and rectum cancer	Diet low in milk	Rate	2021	47.2647	80.5507	12.0516
DALYs (Disability-Adjusted Life Years)	97	Argentine Republic	Both	Age-standardized	Colon and rectum cancer	Smoking	Rate	2021	24.5885	35.2821	15.1928
DALYs (Disability-Adjusted Life Years)	99	Eastern Republic of Uruguay	Both	Age-standardized	Colon and rectum cancer	Smoking	Rate	2021	33.2535	47.1827	19.9121
DALYs (Disability-Adjusted Life Years)	98	Republic of Chile	Both	Age-standardized	Colon and rectum cancer	Diet high in red meat	Rate	2021	46.8829	95.1619	-0.0190621
DALYs (Disability-Adjusted Life Years)	100	High-income North America	Both	Age-standardized	Colon and rectum cancer	Metabolic risks	Rate	2021	75.5924	111.631	37.2958
DALYs (Disability-Adjusted Life Years)	99	Eastern Republic of Uruguay	Both	Age-standardized	Colon and rectum cancer	Behavioral risks	Rate	2021	295.234	420.293	139.383
DALYs (Disability-Adjusted Life Years)	99	Eastern Republic of Uruguay	Both	Age-standardized	Colon and rectum cancer	Low physical activity	Rate	2021	26.8067	41.3086	14.7284
DALYs (Disability-Adjusted Life Years)	97	Argentine Republic	Both	Age-standardized	Colon and rectum cancer	High body-mass index	Rate	2021	63.3063	104.05	27.8542
DALYs (Disability-Adjusted Life Years)	99	Eastern Republic of Uruguay	Both	Age-standardized	Colon and rectum cancer	High body-mass index	Rate	2021	78.3411	128.153	35.022
DALYs (Disability-Adjusted Life Years)	97	Argentine Republic	Both	Age-standardized	Colon and rectum cancer	Low physical activity	Rate	2021	12.6879	19.8269	7.0083
DALYs (Disability-Adjusted Life Years)	100	High-income North America	Both	Age-standardized	Colon and rectum cancer	Diet low in whole grains	Rate	2021	56.5635	84.118	23.8306
DALYs (Disability-Adjusted Life Years)	99	Eastern Republic of Uruguay	Both	Age-standardized	Colon and rectum cancer	Diet high in red meat	Rate	2021	100.431	200.293	-0.0695866
DALYs (Disability-Adjusted Life Years)	100	High-income North America	Both	Age-standardized	Colon and rectum cancer	Tobacco	Rate	2021	15.4719	21.4594	9.47709
DALYs (Disability-Adjusted Life Years)	46	Republic of Croatia	Both	Age-standardized	Colon and rectum cancer	High alcohol use	Rate	2021	44.7056	58.7892	33.6489
DALYs (Disability-Adjusted Life Years)	48	Hungary	Both	Age-standardized	Colon and rectum cancer	High alcohol use	Rate	2021	57.6038	73.9005	42.5461
DALYs (Disability-Adjusted Life Years)	50	Montenegro	Both	Age-standardized	Colon and rectum cancer	High alcohol use	Rate	2021	29.3428	40.0061	21.3522
DALYs (Disability-Adjusted Life Years)	100	High-income North America	Both	Age-standardized	Colon and rectum cancer	Diet low in fiber	Rate	2021	3.21261	5.04729	1.50105
DALYs (Disability-Adjusted Life Years)	98	Republic of Chile	Both	Age-standardized	Colon and rectum cancer	Diet low in calcium	Rate	2021	23.8708	30.6891	17.4378
DALYs (Disability-Adjusted Life Years)	101	Canada	Both	Age-standardized	Colon and rectum cancer	Metabolic risks	Rate	2021	59.9937	92.8547	28.8737
DALYs (Disability-Adjusted Life Years)	97	Argentine Republic	Both	Age-standardized	Colon and rectum cancer	Diet high in red meat	Rate	2021	76.4583	154.298	-0.0755758
DALYs (Disability-Adjusted Life Years)	45	Republic of Bulgaria	Both	Age-standardized	Colon and rectum cancer	Dietary risks	Rate	2021	241.572	395.188	53.7087
DALYs (Disability-Adjusted Life Years)	100	High-income North America	Both	Age-standardized	Colon and rectum cancer	High fasting plasma glucose	Rate	2021	31.3131	46.5527	16.1607
DALYs (Disability-Adjusted Life Years)	99	Eastern Republic of Uruguay	Both	Age-standardized	Colon and rectum cancer	Diet low in calcium	Rate	2021	22.9028	31.4165	15.9853
DALYs (Disability-Adjusted Life Years)	101	Canada	Both	Age-standardized	Colon and rectum cancer	Diet low in whole grains	Rate	2021	56.445	86.9339	23.3347
DALYs (Disability-Adjusted Life Years)	100	High-income North America	Both	Age-standardized	Colon and rectum cancer	Smoking	Rate	2021	15.4719	21.4594	9.47709
DALYs (Disability-Adjusted Life Years)	100	High-income North America	Both	Age-standardized	Colon and rectum cancer	Behavioral risks	Rate	2021	157.983	218.453	70.6834
DALYs (Disability-Adjusted Life Years)	101	Canada	Both	Age-standardized	Colon and rectum cancer	Diet low in fiber	Rate	2021	2.04725	3.25685	0.976906
DALYs (Disability-Adjusted Life Years)	51	Republic of Poland	Both	Age-standardized	Colon and rectum cancer	High alcohol use	Rate	2021	46.5527	58.0327	35.7058
DALYs (Disability-Adjusted Life Years)	100	High-income North America	Both	Age-standardized	Colon and rectum cancer	Diet low in milk	Rate	2021	25.8002	44.3492	6.82593
DALYs (Disability-Adjusted Life Years)	101	Canada	Both	Age-standardized	Colon and rectum cancer	Behavioral risks	Rate	2021	151.815	217.244	67.9529
DALYs (Disability-Adjusted Life Years)	103	Latin America and Caribbean	Both	Age-standardized	Colon and rectum cancer	Metabolic risks	Rate	2021	51.9737	79.6769	25.3224
DALYs (Disability-Adjusted Life Years)	101	Canada	Both	Age-standardized	Colon and rectum cancer	Tobacco	Rate	2021	14.7178	21.2215	9.0712
DALYs (Disability-Adjusted Life Years)	103	Latin America and Caribbean	Both	Age-standardized	Colon and rectum cancer	Diet low in whole grains	Rate	2021	44.6294	66.6026	18.124
DALYs (Disability-Adjusted Life Years)	102	United States of America	Both	Age-standardized	Colon and rectum cancer	Metabolic risks	Rate	2021	77.4256	113.557	38.3301
DALYs (Disability-Adjusted Life Years)	47	Czech Republic	Both	Age-standardized	Colon and rectum cancer	Dietary risks	Rate	2021	164.066	270.681	38.3553
DALYs (Disability-Adjusted Life Years)	101	Canada	Both	Age-standardized	Colon and rectum cancer	High fasting plasma glucose	Rate	2021	20.689	31.8838	10.3053
DALYs (Disability-Adjusted Life Years)	103	Latin America and Caribbean	Both	Age-standardized	Colon and rectum cancer	Diet low in fiber	Rate	2021	2.71572	4.16591	1.2227
DALYs (Disability-Adjusted Life Years)	100	High-income North America	Both	Age-standardized	Colon and rectum cancer	Low physical activity	Rate	2021	14.5971	20.8003	8.50443
DALYs (Disability-Adjusted Life Years)	103	Latin America and Caribbean	Both	Age-standardized	Colon and rectum cancer	Tobacco	Rate	2021	9.52545	13.4867	5.86072
DALYs (Disability-Adjusted Life Years)	102	United States of America	Both	Age-standardized	Colon and rectum cancer	Diet low in whole grains	Rate	2021	56.5294	84.4382	24.0119
DALYs (Disability-Adjusted Life Years)	103	Latin America and Caribbean	Both	Age-standardized	Colon and rectum cancer	Behavioral risks	Rate	2021	119.132	164.629	62.1442
DALYs (Disability-Adjusted Life Years)	100	High-income North America	Both	Age-standardized	Colon and rectum cancer	High body-mass index	Rate	2021	49.5201	76.5183	22.6328
DALYs (Disability-Adjusted Life Years)	101	Canada	Both	Age-standardized	Colon and rectum cancer	Smoking	Rate	2021	14.7178	21.2215	9.0712
DALYs (Disability-Adjusted Life Years)	101	Canada	Both	Age-standardized	Colon and rectum cancer	Diet low in milk	Rate	2021	30.1407	51.2948	7.99347
DALYs (Disability-Adjusted Life Years)	102	United States of America	Both	Age-standardized	Colon and rectum cancer	Diet low in fiber	Rate	2021	3.35333	5.26707	1.5492
DALYs (Disability-Adjusted Life Years)	104	Caribbean	Both	Age-standardized	Colon and rectum cancer	Metabolic risks	Rate	2021	63.178	99.4158	29.8311
DALYs (Disability-Adjusted Life Years)	103	Latin America and Caribbean	Both	Age-standardized	Colon and rectum cancer	High fasting plasma glucose	Rate	2021	20.732	31.2823	10.612
DALYs (Disability-Adjusted Life Years)	97	Argentine Republic	Both	Age-standardized	Colon and rectum cancer	Diet low in calcium	Rate	2021	23.9616	31.7633	17.0311
DALYs (Disability-Adjusted Life Years)	101	Canada	Both	Age-standardized	Colon and rectum cancer	Low physical activity	Rate	2021	9.07275	14.7749	4.64305
DALYs (Disability-Adjusted Life Years)	104	Caribbean	Both	Age-standardized	Colon and rectum cancer	Diet low in whole grains	Rate	2021	60.3064	91.361	24.0484
DALYs (Disability-Adjusted Life Years)	102	United States of America	Both	Age-standardized	Colon and rectum cancer	Tobacco	Rate	2021	15.5505	21.5907	9.50315
DALYs (Disability-Adjusted Life Years)	104	Caribbean	Both	Age-standardized	Colon and rectum cancer	Diet low in fiber	Rate	2021	2.66361	4.18267	1.21926
DALYs (Disability-Adjusted Life Years)	102	United States of America	Both	Age-standardized	Colon and rectum cancer	Behavioral risks	Rate	2021	158.604	218.818	71.2598
DALYs (Disability-Adjusted Life Years)	103	Latin America and Caribbean	Both	Age-standardized	Colon and rectum cancer	Diet low in milk	Rate	2021	39.8378	64.4157	10.4758
DALYs (Disability-Adjusted Life Years)	101	Canada	Both	Age-standardized	Colon and rectum cancer	High body-mass index	Rate	2021	42.2388	67.6335	19.0132
DALYs (Disability-Adjusted Life Years)	104	Caribbean	Both	Age-standardized	Colon and rectum cancer	Behavioral risks	Rate	2021	155.349	214.64	87.4237
DALYs (Disability-Adjusted Life Years)	102	United States of America	Both	Age-standardized	Colon and rectum cancer	High fasting plasma glucose	Rate	2021	32.5814	48.3182	16.8438
DALYs (Disability-Adjusted Life Years)	104	Caribbean	Both	Age-standardized	Colon and rectum cancer	Tobacco	Rate	2021	12.8795	18.4153	7.96126
DALYs (Disability-Adjusted Life Years)	103	Latin America and Caribbean	Both	Age-standardized	Colon and rectum cancer	Low physical activity	Rate	2021	15.2009	21.0579	9.48342
DALYs (Disability-Adjusted Life Years)	105	Antigua and Barbuda	Both	Age-standardized	Colon and rectum cancer	Metabolic risks	Rate	2021	66.248	100.206	31.2593
DALYs (Disability-Adjusted Life Years)	100	High-income North America	Both	Age-standardized	Colon and rectum cancer	Diet high in red meat	Rate	2021	51.2235	101.302	-0.0276566
DALYs (Disability-Adjusted Life Years)	102	United States of America	Both	Age-standardized	Colon and rectum cancer	Diet low in milk	Rate	2021	25.2353	43.4137	6.78921
DALYs (Disability-Adjusted Life Years)	104	Caribbean	Both	Age-standardized	Colon and rectum cancer	High fasting plasma glucose	Rate	2021	28.7667	45.7445	14.4372
DALYs (Disability-Adjusted Life Years)	105	Antigua and Barbuda	Both	Age-standardized	Colon and rectum cancer	Diet low in whole grains	Rate	2021	60.2739	89.1344	24.9979
DALYs (Disability-Adjusted Life Years)	101	Canada	Both	Age-standardized	Colon and rectum cancer	Diet high in red meat	Rate	2021	50.5396	102.783	-0.0186264
DALYs (Disability-Adjusted Life Years)	102	United States of America	Both	Age-standardized	Colon and rectum cancer	Low physical activity	Rate	2021	15.2631	21.7859	8.90193
DALYs (Disability-Adjusted Life Years)	104	Caribbean	Both	Age-standardized	Colon and rectum cancer	Diet low in milk	Rate	2021	62.7041	102.095	16.0387
DALYs (Disability-Adjusted Life Years)	48	Hungary	Both	Age-standardized	Colon and rectum cancer	Dietary risks	Rate	2021	241.574	384.344	64.5511
DALYs (Disability-Adjusted Life Years)	105	Antigua and Barbuda	Both	Age-standardized	Colon and rectum cancer	Diet low in fiber	Rate	2021	14.1591	21.583	6.5519
DALYs (Disability-Adjusted Life Years)	102	United States of America	Both	Age-standardized	Colon and rectum cancer	Smoking	Rate	2021	15.5505	21.5907	9.50315
DALYs (Disability-Adjusted Life Years)	100	High-income North America	Both	Age-standardized	Colon and rectum cancer	Diet low in calcium	Rate	2021	9.43213	12.704	6.61546
DALYs (Disability-Adjusted Life Years)	105	Antigua and Barbuda	Both	Age-standardized	Colon and rectum cancer	Tobacco	Rate	2021	8.55111	12.3461	5.0419
DALYs (Disability-Adjusted Life Years)	103	Latin America and Caribbean	Both	Age-standardized	Colon and rectum cancer	Smoking	Rate	2021	9.52545	13.4867	5.86072
DALYs (Disability-Adjusted Life Years)	104	Caribbean	Both	Age-standardized	Colon and rectum cancer	Low physical activity	Rate	2021	19.8835	28.2643	11.9395
DALYs (Disability-Adjusted Life Years)	106	Commonwealth of the Bahamas	Both	Age-standardized	Colon and rectum cancer	Metabolic risks	Rate	2021	96.1014	148.362	43.6046
DALYs (Disability-Adjusted Life Years)	105	Antigua and Barbuda	Both	Age-standardized	Colon and rectum cancer	Behavioral risks	Rate	2021	142.409	197.439	74.0454
DALYs (Disability-Adjusted Life Years)	106	Commonwealth of the Bahamas	Both	Age-standardized	Colon and rectum cancer	Diet low in whole grains	Rate	2021	83.0221	130.229	33.5137
DALYs (Disability-Adjusted Life Years)	101	Canada	Both	Age-standardized	Colon and rectum cancer	Diet low in calcium	Rate	2021	12.4125	17.0451	8.64816
DALYs (Disability-Adjusted Life Years)	105	Antigua and Barbuda	Both	Age-standardized	Colon and rectum cancer	High fasting plasma glucose	Rate	2021	29.699	45.1937	14.7174
DALYs (Disability-Adjusted Life Years)	50	Montenegro	Both	Age-standardized	Colon and rectum cancer	Dietary risks	Rate	2021	145.04	234.789	28.8426
DALYs (Disability-Adjusted Life Years)	45	Republic of Bulgaria	Both	Age-standardized	Colon and rectum cancer	Diet high in processed meat	Rate	2021	54.4452	115.357	-12.1841
DALYs (Disability-Adjusted Life Years)	106	Commonwealth of the Bahamas	Both	Age-standardized	Colon and rectum cancer	Diet low in fiber	Rate	2021	12.4823	19.7497	5.67816
DALYs (Disability-Adjusted Life Years)	105	Antigua and Barbuda	Both	Age-standardized	Colon and rectum cancer	Smoking	Rate	2021	8.55111	12.3461	5.0419
DALYs (Disability-Adjusted Life Years)	106	Commonwealth of the Bahamas	Both	Age-standardized	Colon and rectum cancer	Behavioral risks	Rate	2021	194.905	287.834	94.3633
DALYs (Disability-Adjusted Life Years)	105	Antigua and Barbuda	Both	Age-standardized	Colon and rectum cancer	Diet low in milk	Rate	2021	54.6654	88.1345	14.463
DALYs (Disability-Adjusted Life Years)	49	North Macedonia	Both	Age-standardized	Colon and rectum cancer	High alcohol use	Rate	2021	28.6357	39.3172	20.5978
DALYs (Disability-Adjusted Life Years)	104	Caribbean	Both	Age-standardized	Colon and rectum cancer	Smoking	Rate	2021	12.8795	18.4153	7.96126
DALYs (Disability-Adjusted Life Years)	102	United States of America	Both	Age-standardized	Colon and rectum cancer	High body-mass index	Rate	2021	50.3616	77.2207	23.0071
DALYs (Disability-Adjusted Life Years)	108	Belize	Both	Age-standardized	Colon and rectum cancer	Metabolic risks	Rate	2021	46.1775	70.6439	22.0414
DALYs (Disability-Adjusted Life Years)	108	Belize	Both	Age-standardized	Colon and rectum cancer	High fasting plasma glucose	Rate	2021	16.4012	25.7125	8.22444
DALYs (Disability-Adjusted Life Years)	105	Antigua and Barbuda	Both	Age-standardized	Colon and rectum cancer	High body-mass index	Rate	2021	40.5103	63.7607	17.3605
DALYs (Disability-Adjusted Life Years)	107	Barbados	Both	Age-standardized	Colon and rectum cancer	Metabolic risks	Rate	2021	114.637	181.632	57.0533
DALYs (Disability-Adjusted Life Years)	103	Latin America and Caribbean	Both	Age-standardized	Colon and rectum cancer	High body-mass index	Rate	2021	34.138	55.0945	15.2614
DALYs (Disability-Adjusted Life Years)	105	Antigua and Barbuda	Both	Age-standardized	Colon and rectum cancer	Low physical activity	Rate	2021	20.5077	30.3926	11.9631
DALYs (Disability-Adjusted Life Years)	108	Belize	Both	Age-standardized	Colon and rectum cancer	Diet low in milk	Rate	2021	41.9994	67.5683	10.9465
DALYs (Disability-Adjusted Life Years)	108	Belize	Both	Age-standardized	Colon and rectum cancer	Diet low in whole grains	Rate	2021	39.3711	59.0961	15.2793
DALYs (Disability-Adjusted Life Years)	108	Belize	Both	Age-standardized	Colon and rectum cancer	Smoking	Rate	2021	7.36459	10.9537	4.42015
DALYs (Disability-Adjusted Life Years)	107	Barbados	Both	Age-standardized	Colon and rectum cancer	Diet low in whole grains	Rate	2021	91.0345	143.522	33.0395
DALYs (Disability-Adjusted Life Years)	106	Commonwealth of the Bahamas	Both	Age-standardized	Colon and rectum cancer	Tobacco	Rate	2021	12.4016	18.5166	6.94047
DALYs (Disability-Adjusted Life Years)	51	Republic of Poland	Both	Age-standardized	Colon and rectum cancer	Dietary risks	Rate	2021	195.535	310.845	53.0001
DALYs (Disability-Adjusted Life Years)	105	Antigua and Barbuda	Both	Age-standardized	Colon and rectum cancer	Diet high in red meat	Rate	2021	46.193	92.837	-0.0129489
DALYs (Disability-Adjusted Life Years)	108	Belize	Both	Age-standardized	Colon and rectum cancer	Low physical activity	Rate	2021	11.4729	17.3348	6.41414
DALYs (Disability-Adjusted Life Years)	108	Belize	Both	Age-standardized	Colon and rectum cancer	Diet low in fiber	Rate	2021	1.27284	2.06945	0.556872
DALYs (Disability-Adjusted Life Years)	102	United States of America	Both	Age-standardized	Colon and rectum cancer	Diet high in red meat	Rate	2021	51.261	101.788	-0.028487
DALYs (Disability-Adjusted Life Years)	104	Caribbean	Both	Age-standardized	Colon and rectum cancer	High body-mass index	Rate	2021	37.9365	62.9382	16.1653
DALYs (Disability-Adjusted Life Years)	106	Commonwealth of the Bahamas	Both	Age-standardized	Colon and rectum cancer	High fasting plasma glucose	Rate	2021	38.9221	60.4999	18.0154
DALYs (Disability-Adjusted Life Years)	109	Republic of Cuba	Both	Age-standardized	Colon and rectum cancer	Metabolic risks	Rate	2021	76.472	122.514	34.9015
DALYs (Disability-Adjusted Life Years)	107	Barbados	Both	Age-standardized	Colon and rectum cancer	Diet low in fiber	Rate	2021	8.78169	14.5744	3.59665
DALYs (Disability-Adjusted Life Years)	46	Republic of Croatia	Both	Age-standardized	Colon and rectum cancer	Dietary risks	Rate	2021	180.096	288.073	52.277
DALYs (Disability-Adjusted Life Years)	106	Commonwealth of the Bahamas	Both	Age-standardized	Colon and rectum cancer	Smoking	Rate	2021	12.4016	18.5166	6.94047
DALYs (Disability-Adjusted Life Years)	105	Antigua and Barbuda	Both	Age-standardized	Colon and rectum cancer	Diet low in calcium	Rate	2021	23.5978	30.6376	17.2767
DALYs (Disability-Adjusted Life Years)	108	Belize	Both	Age-standardized	Colon and rectum cancer	Behavioral risks	Rate	2021	94.7206	135.535	46.7111
DALYs (Disability-Adjusted Life Years)	108	Belize	Both	Age-standardized	Colon and rectum cancer	High body-mass index	Rate	2021	32.3594	50.5257	14.3628
DALYs (Disability-Adjusted Life Years)	106	Commonwealth of the Bahamas	Both	Age-standardized	Colon and rectum cancer	Diet low in milk	Rate	2021	83.7857	139.972	22.9956
DALYs (Disability-Adjusted Life Years)	102	United States of America	Both	Age-standardized	Colon and rectum cancer	Diet low in calcium	Rate	2021	9.06152	12.2277	6.33375
DALYs (Disability-Adjusted Life Years)	109	Republic of Cuba	Both	Age-standardized	Colon and rectum cancer	Diet low in whole grains	Rate	2021	69.1946	107.172	27.2092
DALYs (Disability-Adjusted Life Years)	109	Republic of Cuba	Both	Age-standardized	Colon and rectum cancer	Smoking	Rate	2021	18.2798	25.8227	11.2081
DALYs (Disability-Adjusted Life Years)	107	Barbados	Both	Age-standardized	Colon and rectum cancer	Behavioral risks	Rate	2021	230.931	338.585	117.805
DALYs (Disability-Adjusted Life Years)	109	Republic of Cuba	Both	Age-standardized	Colon and rectum cancer	Tobacco	Rate	2021	18.2798	25.8227	11.2081
DALYs (Disability-Adjusted Life Years)	107	Barbados	Both	Age-standardized	Colon and rectum cancer	Tobacco	Rate	2021	9.61775	14.77	5.36399
DALYs (Disability-Adjusted Life Years)	47	Czech Republic	Both	Age-standardized	Colon and rectum cancer	Diet high in processed meat	Rate	2021	34.6482	72.6078	-8.27436
DALYs (Disability-Adjusted Life Years)	106	Commonwealth of the Bahamas	Both	Age-standardized	Colon and rectum cancer	Low physical activity	Rate	2021	23.434	37.1754	12.7266
DALYs (Disability-Adjusted Life Years)	103	Latin America and Caribbean	Both	Age-standardized	Colon and rectum cancer	Diet high in red meat	Rate	2021	40.8602	81.8014	-0.0179147
DALYs (Disability-Adjusted Life Years)	109	Republic of Cuba	Both	Age-standardized	Colon and rectum cancer	Diet low in fiber	Rate	2021	0.614426	1.12697	0.23275
DALYs (Disability-Adjusted Life Years)	104	Caribbean	Both	Age-standardized	Colon and rectum cancer	Diet high in red meat	Rate	2021	47.6951	97.5435	-0.00457384
DALYs (Disability-Adjusted Life Years)	107	Barbados	Both	Age-standardized	Colon and rectum cancer	Smoking	Rate	2021	9.61775	14.77	5.36399
DALYs (Disability-Adjusted Life Years)	109	Republic of Cuba	Both	Age-standardized	Colon and rectum cancer	High fasting plasma glucose	Rate	2021	35.2481	56.5707	17.2406
DALYs (Disability-Adjusted Life Years)	108	Belize	Both	Age-standardized	Colon and rectum cancer	Tobacco	Rate	2021	7.36459	10.9537	4.42015
DALYs (Disability-Adjusted Life Years)	110	Commonwealth of Dominica	Both	Age-standardized	Colon and rectum cancer	Metabolic risks	Rate	2021	80.012	122.781	39.8991
DALYs (Disability-Adjusted Life Years)	107	Barbados	Both	Age-standardized	Colon and rectum cancer	High fasting plasma glucose	Rate	2021	52.1725	84.7089	26.7537
DALYs (Disability-Adjusted Life Years)	106	Commonwealth of the Bahamas	Both	Age-standardized	Colon and rectum cancer	High body-mass index	Rate	2021	63.0139	101.27	25.9736
DALYs (Disability-Adjusted Life Years)	109	Republic of Cuba	Both	Age-standardized	Colon and rectum cancer	High body-mass index	Rate	2021	45.5275	75.4606	18.605
DALYs (Disability-Adjusted Life Years)	109	Republic of Cuba	Both	Age-standardized	Colon and rectum cancer	Behavioral risks	Rate	2021	175.031	248.743	89.0739
DALYs (Disability-Adjusted Life Years)	55	Republic of Slovenia	Both	Age-standardized	Colon and rectum cancer	High alcohol use	Rate	2021	20.0458	32.8871	9.17268
DALYs (Disability-Adjusted Life Years)	50	Montenegro	Both	Age-standardized	Colon and rectum cancer	Diet high in processed meat	Rate	2021	35.0639	73.5553	-8.68945
DALYs (Disability-Adjusted Life Years)	108	Belize	Both	Age-standardized	Colon and rectum cancer	Diet high in red meat	Rate	2021	29.7684	60.796	-0.00871875
DALYs (Disability-Adjusted Life Years)	104	Caribbean	Both	Age-standardized	Colon and rectum cancer	Diet low in calcium	Rate	2021	34.2353	45.5667	24.6079
DALYs (Disability-Adjusted Life Years)	110	Commonwealth of Dominica	Both	Age-standardized	Colon and rectum cancer	Diet low in whole grains	Rate	2021	62.4615	94.5868	25.0116
DALYs (Disability-Adjusted Life Years)	109	Republic of Cuba	Both	Age-standardized	Colon and rectum cancer	Diet low in milk	Rate	2021	73.6081	121.096	18.9351
DALYs (Disability-Adjusted Life Years)	107	Barbados	Both	Age-standardized	Colon and rectum cancer	Diet low in milk	Rate	2021	95.7576	162.176	23.0696
DALYs (Disability-Adjusted Life Years)	109	Republic of Cuba	Both	Age-standardized	Colon and rectum cancer	Diet high in red meat	Rate	2021	57.8473	120.284	-0.00364332
DALYs (Disability-Adjusted Life Years)	111	Dominican Republic	Both	Age-standardized	Colon and rectum cancer	Metabolic risks	Rate	2021	34.6064	56.6537	15.6983
DALYs (Disability-Adjusted Life Years)	110	Commonwealth of Dominica	Both	Age-standardized	Colon and rectum cancer	Diet low in fiber	Rate	2021	0.681562	1.20384	0.285481
DALYs (Disability-Adjusted Life Years)	107	Barbados	Both	Age-standardized	Colon and rectum cancer	High body-mass index	Rate	2021	70.3071	115.597	30.9031
DALYs (Disability-Adjusted Life Years)	110	Commonwealth of Dominica	Both	Age-standardized	Colon and rectum cancer	Tobacco	Rate	2021	9.5823	14.3397	5.64653
DALYs (Disability-Adjusted Life Years)	106	Commonwealth of the Bahamas	Both	Age-standardized	Colon and rectum cancer	Diet high in red meat	Rate	2021	67.1336	139.592	-0.00557814
DALYs (Disability-Adjusted Life Years)	109	Republic of Cuba	Both	Age-standardized	Colon and rectum cancer	Low physical activity	Rate	2021	23.1425	35.3122	13.2044
DALYs (Disability-Adjusted Life Years)	107	Barbados	Both	Age-standardized	Colon and rectum cancer	Low physical activity	Rate	2021	46.6933	69.3164	27.0373
DALYs (Disability-Adjusted Life Years)	103	Latin America and Caribbean	Both	Age-standardized	Colon and rectum cancer	Diet low in calcium	Rate	2021	19.8328	24.9626	14.6881
DALYs (Disability-Adjusted Life Years)	111	Dominican Republic	Both	Age-standardized	Colon and rectum cancer	Diet low in whole grains	Rate	2021	37.9694	59.4299	14.9447
DALYs (Disability-Adjusted Life Years)	112	Grenada	Both	Age-standardized	Colon and rectum cancer	Metabolic risks	Rate	2021	75.6258	117.342	36.2886
DALYs (Disability-Adjusted Life Years)	52	Romania	Both	Age-standardized	Colon and rectum cancer	High alcohol use	Rate	2021	48.7019	64.7696	36.1994
DALYs (Disability-Adjusted Life Years)	113	Republic of Guyana	Both	Age-standardized	Colon and rectum cancer	Behavioral risks	Rate	2021	133.658	200.626	68.849
DALYs (Disability-Adjusted Life Years)	110	Commonwealth of Dominica	Both	Age-standardized	Colon and rectum cancer	Smoking	Rate	2021	9.5823	14.3397	5.64653
DALYs (Disability-Adjusted Life Years)	112	Grenada	Both	Age-standardized	Colon and rectum cancer	Diet low in whole grains	Rate	2021	72.7223	112.897	29.6635
DALYs (Disability-Adjusted Life Years)	110	Commonwealth of Dominica	Both	Age-standardized	Colon and rectum cancer	High fasting plasma glucose	Rate	2021	33.6384	52.825	16.9686
DALYs (Disability-Adjusted Life Years)	110	Commonwealth of Dominica	Both	Age-standardized	Colon and rectum cancer	Behavioral risks	Rate	2021	140.349	204.578	65.1601
DALYs (Disability-Adjusted Life Years)	108	Belize	Both	Age-standardized	Colon and rectum cancer	Diet low in calcium	Rate	2021	15.4759	20.1747	11.1181
DALYs (Disability-Adjusted Life Years)	109	Republic of Cuba	Both	Age-standardized	Colon and rectum cancer	Diet low in calcium	Rate	2021	26.3016	34.7129	17.699
DALYs (Disability-Adjusted Life Years)	111	Dominican Republic	Both	Age-standardized	Colon and rectum cancer	Diet low in fiber	Rate	2021	3.04771	4.80233	1.36751
DALYs (Disability-Adjusted Life Years)	112	Grenada	Both	Age-standardized	Colon and rectum cancer	Diet low in fiber	Rate	2021	3.86704	6.31647	1.74251
DALYs (Disability-Adjusted Life Years)	112	Grenada	Both	Age-standardized	Colon and rectum cancer	Behavioral risks	Rate	2021	168.666	245.928	85.0624
DALYs (Disability-Adjusted Life Years)	110	Commonwealth of Dominica	Both	Age-standardized	Colon and rectum cancer	Diet low in milk	Rate	2021	54.7999	90.1578	13.8862
DALYs (Disability-Adjusted Life Years)	111	Dominican Republic	Both	Age-standardized	Colon and rectum cancer	Tobacco	Rate	2021	9.51451	14.8203	5.6891
DALYs (Disability-Adjusted Life Years)	57	Republic of Belarus	Both	Age-standardized	Colon and rectum cancer	High alcohol use	Rate	2021	33.2068	48.023	20.6833
DALYs (Disability-Adjusted Life Years)	107	Barbados	Both	Age-standardized	Colon and rectum cancer	Diet high in red meat	Rate	2021	73.5988	153.53	-0.0199089
DALYs (Disability-Adjusted Life Years)	106	Commonwealth of the Bahamas	Both	Age-standardized	Colon and rectum cancer	Diet low in calcium	Rate	2021	27.4795	37.9092	18.6622
DALYs (Disability-Adjusted Life Years)	114	Republic of Haiti	Both	Age-standardized	Colon and rectum cancer	Metabolic risks	Rate	2021	40.866	70.0674	17.5562
DALYs (Disability-Adjusted Life Years)	48	Hungary	Both	Age-standardized	Colon and rectum cancer	Diet high in processed meat	Rate	2021	52.8837	107.81	-12.9345
DALYs (Disability-Adjusted Life Years)	113	Republic of Guyana	Both	Age-standardized	Colon and rectum cancer	Metabolic risks	Rate	2021	68.1203	107.874	33.6919
DALYs (Disability-Adjusted Life Years)	45	Republic of Bulgaria	Both	Age-standardized	Colon and rectum cancer	All risk factors	Rate	2021	370.749	500.031	228.357
DALYs (Disability-Adjusted Life Years)	111	Dominican Republic	Both	Age-standardized	Colon and rectum cancer	Smoking	Rate	2021	9.51451	14.8203	5.6891
DALYs (Disability-Adjusted Life Years)	114	Republic of Haiti	Both	Age-standardized	Colon and rectum cancer	Diet low in whole grains	Rate	2021	59.1239	99.9968	25.3916
DALYs (Disability-Adjusted Life Years)	111	Dominican Republic	Both	Age-standardized	Colon and rectum cancer	High fasting plasma glucose	Rate	2021	12.7991	21.1499	6.25644
DALYs (Disability-Adjusted Life Years)	114	Republic of Haiti	Both	Age-standardized	Colon and rectum cancer	Tobacco	Rate	2021	6.24844	10.1894	3.0766
DALYs (Disability-Adjusted Life Years)	110	Commonwealth of Dominica	Both	Age-standardized	Colon and rectum cancer	High body-mass index	Rate	2021	52.0722	81.9897	23.6804
DALYs (Disability-Adjusted Life Years)	111	Dominican Republic	Both	Age-standardized	Colon and rectum cancer	Behavioral risks	Rate	2021	99.4595	146.814	53.4834
DALYs (Disability-Adjusted Life Years)	113	Republic of Guyana	Both	Age-standardized	Colon and rectum cancer	Diet low in whole grains	Rate	2021	57.1782	92.261	21.721
DALYs (Disability-Adjusted Life Years)	110	Commonwealth of Dominica	Both	Age-standardized	Colon and rectum cancer	Low physical activity	Rate	2021	13.6085	21.8446	7.66474
DALYs (Disability-Adjusted Life Years)	114	Republic of Haiti	Both	Age-standardized	Colon and rectum cancer	Diet low in fiber	Rate	2021	3.84809	6.7276	1.67653
DALYs (Disability-Adjusted Life Years)	114	Republic of Haiti	Both	Age-standardized	Colon and rectum cancer	High fasting plasma glucose	Rate	2021	24.7352	41.8534	10.9772
DALYs (Disability-Adjusted Life Years)	113	Republic of Guyana	Both	Age-standardized	Colon and rectum cancer	Diet low in fiber	Rate	2021	4.3768	6.98822	1.80853
DALYs (Disability-Adjusted Life Years)	114	Republic of Haiti	Both	Age-standardized	Colon and rectum cancer	Behavioral risks	Rate	2021	177.79	280.878	106.807
DALYs (Disability-Adjusted Life Years)	111	Dominican Republic	Both	Age-standardized	Colon and rectum cancer	Diet low in milk	Rate	2021	38.4494	64.9063	10.2239
DALYs (Disability-Adjusted Life Years)	107	Barbados	Both	Age-standardized	Colon and rectum cancer	Diet low in calcium	Rate	2021	33.4708	45.9037	22.776
DALYs (Disability-Adjusted Life Years)	114	Republic of Haiti	Both	Age-standardized	Colon and rectum cancer	Diet low in milk	Rate	2021	65.3132	118.957	18.3796
DALYs (Disability-Adjusted Life Years)	112	Grenada	Both	Age-standardized	Colon and rectum cancer	Smoking	Rate	2021	10.9427	16.154	6.36719
DALYs (Disability-Adjusted Life Years)	115	Jamaica	Both	Age-standardized	Colon and rectum cancer	Metabolic risks	Rate	2021	64.5119	105.825	30.518
DALYs (Disability-Adjusted Life Years)	112	Grenada	Both	Age-standardized	Colon and rectum cancer	Tobacco	Rate	2021	10.9427	16.154	6.36719
DALYs (Disability-Adjusted Life Years)	114	Republic of Haiti	Both	Age-standardized	Colon and rectum cancer	Low physical activity	Rate	2021	17.9171	30.6448	8.70921
DALYs (Disability-Adjusted Life Years)	111	Dominican Republic	Both	Age-standardized	Colon and rectum cancer	High body-mass index	Rate	2021	23.2545	38.7286	9.40371
DALYs (Disability-Adjusted Life Years)	114	Republic of Haiti	Both	Age-standardized	Colon and rectum cancer	Smoking	Rate	2021	6.24844	10.1894	3.0766
DALYs (Disability-Adjusted Life Years)	111	Dominican Republic	Both	Age-standardized	Colon and rectum cancer	Low physical activity	Rate	2021	11.2916	17.9206	6.37274
DALYs (Disability-Adjusted Life Years)	50	Montenegro	Both	Age-standardized	Colon and rectum cancer	All risk factors	Rate	2021	232.977	315.326	146.361
DALYs (Disability-Adjusted Life Years)	113	Republic of Guyana	Both	Age-standardized	Colon and rectum cancer	Tobacco	Rate	2021	10.0016	15.8082	5.38358
DALYs (Disability-Adjusted Life Years)	112	Grenada	Both	Age-standardized	Colon and rectum cancer	High body-mass index	Rate	2021	44.1008	71.5977	18.6709
DALYs (Disability-Adjusted Life Years)	115	Jamaica	Both	Age-standardized	Colon and rectum cancer	Diet low in whole grains	Rate	2021	65.575	102.39	23.7376
DALYs (Disability-Adjusted Life Years)	110	Commonwealth of Dominica	Both	Age-standardized	Colon and rectum cancer	Diet high in red meat	Rate	2021	48.8002	100.198	-0.0139769
DALYs (Disability-Adjusted Life Years)	112	Grenada	Both	Age-standardized	Colon and rectum cancer	High fasting plasma glucose	Rate	2021	35.8429	56.1385	17.6552
DALYs (Disability-Adjusted Life Years)	113	Republic of Guyana	Both	Age-standardized	Colon and rectum cancer	High fasting plasma glucose	Rate	2021	36.3384	57.3778	18.5886
DALYs (Disability-Adjusted Life Years)	115	Jamaica	Both	Age-standardized	Colon and rectum cancer	Tobacco	Rate	2021	12.1863	19.1644	6.76945
DALYs (Disability-Adjusted Life Years)	116	Saint Lucia	Both	Age-standardized	Colon and rectum cancer	Metabolic risks	Rate	2021	47.7394	74.4086	23.0172
DALYs (Disability-Adjusted Life Years)	113	Republic of Guyana	Both	Age-standardized	Colon and rectum cancer	Smoking	Rate	2021	10.0016	15.8082	5.38358
DALYs (Disability-Adjusted Life Years)	115	Jamaica	Both	Age-standardized	Colon and rectum cancer	Smoking	Rate	2021	12.1863	19.1644	6.76945
DALYs (Disability-Adjusted Life Years)	112	Grenada	Both	Age-standardized	Colon and rectum cancer	Diet low in milk	Rate	2021	75.0692	123.622	19.2327
DALYs (Disability-Adjusted Life Years)	51	Republic of Poland	Both	Age-standardized	Colon and rectum cancer	Diet high in processed meat	Rate	2021	33.1121	69.2038	-7.96901
DALYs (Disability-Adjusted Life Years)	113	Republic of Guyana	Both	Age-standardized	Colon and rectum cancer	Diet low in milk	Rate	2021	57.2164	99.2215	13.7499
DALYs (Disability-Adjusted Life Years)	112	Grenada	Both	Age-standardized	Colon and rectum cancer	Diet high in red meat	Rate	2021	51.2512	107.182	-0.0171209
DALYs (Disability-Adjusted Life Years)	115	Jamaica	Both	Age-standardized	Colon and rectum cancer	Diet low in fiber	Rate	2021	2.08643	3.59649	0.808669
DALYs (Disability-Adjusted Life Years)	115	Jamaica	Both	Age-standardized	Colon and rectum cancer	High fasting plasma glucose	Rate	2021	21.5293	36.296	10.4425
DALYs (Disability-Adjusted Life Years)	111	Dominican Republic	Both	Age-standardized	Colon and rectum cancer	Diet high in red meat	Rate	2021	31.2464	64.9572	-0.00909471
DALYs (Disability-Adjusted Life Years)	112	Grenada	Both	Age-standardized	Colon and rectum cancer	Low physical activity	Rate	2021	19.7639	29.6493	11.1009
DALYs (Disability-Adjusted Life Years)	113	Republic of Guyana	Both	Age-standardized	Colon and rectum cancer	Low physical activity	Rate	2021	16.5528	25.7269	8.80791
DALYs (Disability-Adjusted Life Years)	116	Saint Lucia	Both	Age-standardized	Colon and rectum cancer	Diet low in whole grains	Rate	2021	45.7613	73.878	18.0014
DALYs (Disability-Adjusted Life Years)	113	Republic of Guyana	Both	Age-standardized	Colon and rectum cancer	High body-mass index	Rate	2021	36.0594	60.6968	15.8364
DALYs (Disability-Adjusted Life Years)	115	Jamaica	Both	Age-standardized	Colon and rectum cancer	High body-mass index	Rate	2021	45.9511	76.1622	20.4481
DALYs (Disability-Adjusted Life Years)	116	Saint Lucia	Both	Age-standardized	Colon and rectum cancer	Tobacco	Rate	2021	7.32863	11.1254	4.14242
DALYs (Disability-Adjusted Life Years)	59	Republic of Latvia	Both	Age-standardized	Colon and rectum cancer	High alcohol use	Rate	2021	36.5209	49.55	24.6382
DALYs (Disability-Adjusted Life Years)	46	Republic of Croatia	Both	Age-standardized	Colon and rectum cancer	Diet high in processed meat	Rate	2021	13.7194	29.2417	-2.98897
DALYs (Disability-Adjusted Life Years)	114	Republic of Haiti	Both	Age-standardized	Colon and rectum cancer	High body-mass index	Rate	2021	17.4566	31.001	6.6825
DALYs (Disability-Adjusted Life Years)	115	Jamaica	Both	Age-standardized	Colon and rectum cancer	Behavioral risks	Rate	2021	159.007	238.427	80.6392
DALYs (Disability-Adjusted Life Years)	117	Saint Vincent and the Grenadines	Both	Age-standardized	Colon and rectum cancer	Metabolic risks	Rate	2021	53.2414	82.3673	25.732
DALYs (Disability-Adjusted Life Years)	116	Saint Lucia	Both	Age-standardized	Colon and rectum cancer	Diet low in fiber	Rate	2021	5.67047	9.13177	2.36474
DALYs (Disability-Adjusted Life Years)	47	Czech Republic	Both	Age-standardized	Colon and rectum cancer	All risk factors	Rate	2021	275.398	361.763	181.856
DALYs (Disability-Adjusted Life Years)	56	Eastern Europe	Both	Age-standardized	Colon and rectum cancer	High alcohol use	Rate	2021	28.8495	37.7139	21.2979
DALYs (Disability-Adjusted Life Years)	115	Jamaica	Both	Age-standardized	Colon and rectum cancer	Diet low in milk	Rate	2021	59.0562	99.9494	13.9548
DALYs (Disability-Adjusted Life Years)	112	Grenada	Both	Age-standardized	Colon and rectum cancer	Diet low in calcium	Rate	2021	27.4847	36.4231	19.2275
DALYs (Disability-Adjusted Life Years)	116	Saint Lucia	Both	Age-standardized	Colon and rectum cancer	High fasting plasma glucose	Rate	2021	22.7487	36.1265	11.4262
DALYs (Disability-Adjusted Life Years)	113	Republic of Guyana	Both	Age-standardized	Colon and rectum cancer	Diet high in red meat	Rate	2021	31.2635	69.8897	-0.00721302
DALYs (Disability-Adjusted Life Years)	115	Jamaica	Both	Age-standardized	Colon and rectum cancer	Diet high in red meat	Rate	2021	48.1174	100.117	-0.0171516
DALYs (Disability-Adjusted Life Years)	117	Saint Vincent and the Grenadines	Both	Age-standardized	Colon and rectum cancer	Diet low in whole grains	Rate	2021	55.828	87.4577	21.9894
DALYs (Disability-Adjusted Life Years)	111	Dominican Republic	Both	Age-standardized	Colon and rectum cancer	Diet low in calcium	Rate	2021	21.7984	29.9555	14.8899
DALYs (Disability-Adjusted Life Years)	116	Saint Lucia	Both	Age-standardized	Colon and rectum cancer	Behavioral risks	Rate	2021	112.47	166.724	56.7277
DALYs (Disability-Adjusted Life Years)	115	Jamaica	Both	Age-standardized	Colon and rectum cancer	Low physical activity	Rate	2021	28.4721	42.6015	16.7306
DALYs (Disability-Adjusted Life Years)	110	Commonwealth of Dominica	Both	Age-standardized	Colon and rectum cancer	Diet low in calcium	Rate	2021	13.1468	18.9078	8.70233
DALYs (Disability-Adjusted Life Years)	119	Republic of Trinidad and Tobago	Both	Age-standardized	Colon and rectum cancer	Metabolic risks	Rate	2021	74.2581	119.984	34.8259
DALYs (Disability-Adjusted Life Years)	117	Saint Vincent and the Grenadines	Both	Age-standardized	Colon and rectum cancer	Diet low in fiber	Rate	2021	3.76363	6.07938	1.68774
DALYs (Disability-Adjusted Life Years)	116	Saint Lucia	Both	Age-standardized	Colon and rectum cancer	Diet low in milk	Rate	2021	46.7698	79.9667	11.7725
DALYs (Disability-Adjusted Life Years)	115	Jamaica	Both	Age-standardized	Colon and rectum cancer	Diet low in calcium	Rate	2021	24.6268	35.1254	16.3122
DALYs (Disability-Adjusted Life Years)	117	Saint Vincent and the Grenadines	Both	Age-standardized	Colon and rectum cancer	Tobacco	Rate	2021	8.82662	12.771	5.28073
DALYs (Disability-Adjusted Life Years)	113	Republic of Guyana	Both	Age-standardized	Colon and rectum cancer	Diet low in calcium	Rate	2021	24.8372	34.9228	16.7409
DALYs (Disability-Adjusted Life Years)	118	Republic of Suriname	Both	Age-standardized	Colon and rectum cancer	Metabolic risks	Rate	2021	60.6265	96.9135	28.7558
DALYs (Disability-Adjusted Life Years)	119	Republic of Trinidad and Tobago	Both	Age-standardized	Colon and rectum cancer	Diet low in whole grains	Rate	2021	66.2088	108.1	24.3264
DALYs (Disability-Adjusted Life Years)	119	Republic of Trinidad and Tobago	Both	Age-standardized	Colon and rectum cancer	Tobacco	Rate	2021	13.422	20.8708	7.634
DALYs (Disability-Adjusted Life Years)	53	Republic of Serbia	Both	Age-standardized	Colon and rectum cancer	High alcohol use	Rate	2021	37.1749	49.8874	26.0284
DALYs (Disability-Adjusted Life Years)	119	Republic of Trinidad and Tobago	Both	Age-standardized	Colon and rectum cancer	Diet low in fiber	Rate	2021	4.02541	6.67165	1.734
DALYs (Disability-Adjusted Life Years)	117	Saint Vincent and the Grenadines	Both	Age-standardized	Colon and rectum cancer	Smoking	Rate	2021	8.82662	12.771	5.28073
DALYs (Disability-Adjusted Life Years)	118	Republic of Suriname	Both	Age-standardized	Colon and rectum cancer	Diet low in whole grains	Rate	2021	58.0478	92.6469	24.3914
DALYs (Disability-Adjusted Life Years)	114	Republic of Haiti	Both	Age-standardized	Colon and rectum cancer	Diet high in red meat	Rate	2021	40.4147	91.0845	-0.0114891
DALYs (Disability-Adjusted Life Years)	117	Saint Vincent and the Grenadines	Both	Age-standardized	Colon and rectum cancer	Behavioral risks	Rate	2021	138.28	198.884	73.014
DALYs (Disability-Adjusted Life Years)	119	Republic of Trinidad and Tobago	Both	Age-standardized	Colon and rectum cancer	High fasting plasma glucose	Rate	2021	31.5883	51.7707	15.9933
DALYs (Disability-Adjusted Life Years)	116	Saint Lucia	Both	Age-standardized	Colon and rectum cancer	Low physical activity	Rate	2021	13.1317	20.995	7.34226
DALYs (Disability-Adjusted Life Years)	119	Republic of Trinidad and Tobago	Both	Age-standardized	Colon and rectum cancer	Behavioral risks	Rate	2021	164.843	250.056	90.0603
DALYs (Disability-Adjusted Life Years)	117	Saint Vincent and the Grenadines	Both	Age-standardized	Colon and rectum cancer	High fasting plasma glucose	Rate	2021	26.6007	41.6408	13.5919
DALYs (Disability-Adjusted Life Years)	116	Saint Lucia	Both	Age-standardized	Colon and rectum cancer	Smoking	Rate	2021	7.32863	11.1254	4.14242
DALYs (Disability-Adjusted Life Years)	119	Republic of Trinidad and Tobago	Both	Age-standardized	Colon and rectum cancer	Smoking	Rate	2021	13.422	20.8708	7.634
DALYs (Disability-Adjusted Life Years)	119	Republic of Trinidad and Tobago	Both	Age-standardized	Colon and rectum cancer	Diet low in milk	Rate	2021	67.7314	117.022	16.8466
DALYs (Disability-Adjusted Life Years)	55	Republic of Slovenia	Both	Age-standardized	Colon and rectum cancer	Dietary risks	Rate	2021	132.647	221.204	23.8545
DALYs (Disability-Adjusted Life Years)	118	Republic of Suriname	Both	Age-standardized	Colon and rectum cancer	Diet low in fiber	Rate	2021	15.8804	25.0577	6.87537
DALYs (Disability-Adjusted Life Years)	117	Saint Vincent and the Grenadines	Both	Age-standardized	Colon and rectum cancer	High body-mass index	Rate	2021	29.3639	47.7183	12.4942
DALYs (Disability-Adjusted Life Years)	117	Saint Vincent and the Grenadines	Both	Age-standardized	Colon and rectum cancer	Diet low in milk	Rate	2021	57.0422	94.3592	14.5995
DALYs (Disability-Adjusted Life Years)	114	Republic of Haiti	Both	Age-standardized	Colon and rectum cancer	Diet low in calcium	Rate	2021	91.6578	139.715	58.1735
DALYs (Disability-Adjusted Life Years)	119	Republic of Trinidad and Tobago	Both	Age-standardized	Colon and rectum cancer	Low physical activity	Rate	2021	29.9638	45.6758	17.6663
DALYs (Disability-Adjusted Life Years)	119	Republic of Trinidad and Tobago	Both	Age-standardized	Colon and rectum cancer	High body-mass index	Rate	2021	47.0541	77.4838	19.9868
DALYs (Disability-Adjusted Life Years)	120	Andean Latin America	Both	Age-standardized	Colon and rectum cancer	Metabolic risks	Rate	2021	41.3671	67.1122	19.7425
DALYs (Disability-Adjusted Life Years)	118	Republic of Suriname	Both	Age-standardized	Colon and rectum cancer	Smoking	Rate	2021	14.42	22.2021	8.28549
DALYs (Disability-Adjusted Life Years)	120	Andean Latin America	Both	Age-standardized	Colon and rectum cancer	Diet low in whole grains	Rate	2021	39.9974	62.8052	15.3037
DALYs (Disability-Adjusted Life Years)	118	Republic of Suriname	Both	Age-standardized	Colon and rectum cancer	Tobacco	Rate	2021	14.42	22.2021	8.28549
DALYs (Disability-Adjusted Life Years)	118	Republic of Suriname	Both	Age-standardized	Colon and rectum cancer	Behavioral risks	Rate	2021	152.326	219.728	89.7051
DALYs (Disability-Adjusted Life Years)	57	Republic of Belarus	Both	Age-standardized	Colon and rectum cancer	Dietary risks	Rate	2021	165.504	275.073	32.0015
DALYs (Disability-Adjusted Life Years)	119	Republic of Trinidad and Tobago	Both	Age-standardized	Colon and rectum cancer	Diet high in red meat	Rate	2021	49.9088	107.824	-0.0136217
DALYs (Disability-Adjusted Life Years)	116	Saint Lucia	Both	Age-standardized	Colon and rectum cancer	High body-mass index	Rate	2021	27.6817	45.4675	11.9264
DALYs (Disability-Adjusted Life Years)	117	Saint Vincent and the Grenadines	Both	Age-standardized	Colon and rectum cancer	Low physical activity	Rate	2021	15.6482	22.8929	8.59834
DALYs (Disability-Adjusted Life Years)	120	Andean Latin America	Both	Age-standardized	Colon and rectum cancer	Tobacco	Rate	2021	5.64831	8.50018	3.33619
DALYs (Disability-Adjusted Life Years)	120	Andean Latin America	Both	Age-standardized	Colon and rectum cancer	Diet low in fiber	Rate	2021	3.42466	5.28823	1.46514
DALYs (Disability-Adjusted Life Years)	48	Hungary	Both	Age-standardized	Colon and rectum cancer	All risk factors	Rate	2021	378.17	496.638	234.529
DALYs (Disability-Adjusted Life Years)	117	Saint Vincent and the Grenadines	Both	Age-standardized	Colon and rectum cancer	Diet high in red meat	Rate	2021	42.8779	90.516	-0.0135563
DALYs (Disability-Adjusted Life Years)	118	Republic of Suriname	Both	Age-standardized	Colon and rectum cancer	High fasting plasma glucose	Rate	2021	31.8147	49.6666	15.8282
DALYs (Disability-Adjusted Life Years)	118	Republic of Suriname	Both	Age-standardized	Colon and rectum cancer	High body-mass index	Rate	2021	32.0714	53.6988	13.5777
DALYs (Disability-Adjusted Life Years)	120	Andean Latin America	Both	Age-standardized	Colon and rectum cancer	Smoking	Rate	2021	5.64831	8.50018	3.33619
DALYs (Disability-Adjusted Life Years)	121	Plurinational State of Bolivia	Both	Age-standardized	Colon and rectum cancer	Metabolic risks	Rate	2021	56.2881	93.9181	24.1483
DALYs (Disability-Adjusted Life Years)	119	Republic of Trinidad and Tobago	Both	Age-standardized	Colon and rectum cancer	Diet low in calcium	Rate	2021	22.3984	32.2626	15.0595
DALYs (Disability-Adjusted Life Years)	118	Republic of Suriname	Both	Age-standardized	Colon and rectum cancer	Diet low in milk	Rate	2021	62.1511	108.471	17.3414
DALYs (Disability-Adjusted Life Years)	120	Andean Latin America	Both	Age-standardized	Colon and rectum cancer	High fasting plasma glucose	Rate	2021	15.3831	24.3935	7.52075
DALYs (Disability-Adjusted Life Years)	120	Andean Latin America	Both	Age-standardized	Colon and rectum cancer	Behavioral risks	Rate	2021	101.471	149.846	50.891
DALYs (Disability-Adjusted Life Years)	121	Plurinational State of Bolivia	Both	Age-standardized	Colon and rectum cancer	Diet low in whole grains	Rate	2021	55.3691	93.4267	20.2135
DALYs (Disability-Adjusted Life Years)	118	Republic of Suriname	Both	Age-standardized	Colon and rectum cancer	Diet high in red meat	Rate	2021	40.7215	89.5612	-0.0127838
DALYs (Disability-Adjusted Life Years)	118	Republic of Suriname	Both	Age-standardized	Colon and rectum cancer	Low physical activity	Rate	2021	21.3481	32.1268	12.6288
DALYs (Disability-Adjusted Life Years)	117	Saint Vincent and the Grenadines	Both	Age-standardized	Colon and rectum cancer	Diet low in calcium	Rate	2021	24.3602	31.9508	17.3372
DALYs (Disability-Adjusted Life Years)	60	Republic of Lithuania	Both	Age-standardized	Colon and rectum cancer	High alcohol use	Rate	2021	33.1146	44.6792	22.2622
DALYs (Disability-Adjusted Life Years)	121	Plurinational State of Bolivia	Both	Age-standardized	Colon and rectum cancer	Smoking	Rate	2021	8.23539	13.8185	4.36479
DALYs (Disability-Adjusted Life Years)	120	Andean Latin America	Both	Age-standardized	Colon and rectum cancer	Diet low in milk	Rate	2021	42.2767	70.8533	10.9821
DALYs (Disability-Adjusted Life Years)	121	Plurinational State of Bolivia	Both	Age-standardized	Colon and rectum cancer	Diet low in fiber	Rate	2021	4.09353	6.92396	1.71113
DALYs (Disability-Adjusted Life Years)	116	Saint Lucia	Both	Age-standardized	Colon and rectum cancer	Diet high in red meat	Rate	2021	36.6173	79.2268	-0.00603512
DALYs (Disability-Adjusted Life Years)	51	Republic of Poland	Both	Age-standardized	Colon and rectum cancer	All risk factors	Rate	2021	314.417	396.547	210.54
DALYs (Disability-Adjusted Life Years)	121	Plurinational State of Bolivia	Both	Age-standardized	Colon and rectum cancer	Tobacco	Rate	2021	8.23539	13.8185	4.36479
DALYs (Disability-Adjusted Life Years)	120	Andean Latin America	Both	Age-standardized	Colon and rectum cancer	High body-mass index	Rate	2021	28.001	47.2072	12.2765
DALYs (Disability-Adjusted Life Years)	46	Republic of Croatia	Both	Age-standardized	Colon and rectum cancer	All risk factors	Rate	2021	305.902	396.801	205.982
DALYs (Disability-Adjusted Life Years)	54	Slovak Republic	Both	Age-standardized	Colon and rectum cancer	High alcohol use	Rate	2021	55.4309	71.5516	40.8948
DALYs (Disability-Adjusted Life Years)	49	North Macedonia	Both	Age-standardized	Colon and rectum cancer	Dietary risks	Rate	2021	154.521	243.244	37.7449
DALYs (Disability-Adjusted Life Years)	120	Andean Latin America	Both	Age-standardized	Colon and rectum cancer	Low physical activity	Rate	2021	8.63798	13.1856	4.87408
DALYs (Disability-Adjusted Life Years)	118	Republic of Suriname	Both	Age-standardized	Colon and rectum cancer	Diet low in calcium	Rate	2021	37.0526	51.312	25.3066
DALYs (Disability-Adjusted Life Years)	122	Republic of Ecuador	Both	Age-standardized	Colon and rectum cancer	Metabolic risks	Rate	2021	46.7122	74.0754	22.2837
DALYs (Disability-Adjusted Life Years)	121	Plurinational State of Bolivia	Both	Age-standardized	Colon and rectum cancer	High body-mass index	Rate	2021	35.1657	61.446	13.9021
DALYs (Disability-Adjusted Life Years)	121	Plurinational State of Bolivia	Both	Age-standardized	Colon and rectum cancer	High fasting plasma glucose	Rate	2021	23.9974	40.797	10.4782
DALYs (Disability-Adjusted Life Years)	59	Republic of Latvia	Both	Age-standardized	Colon and rectum cancer	Dietary risks	Rate	2021	157.646	260.092	24.9773
DALYs (Disability-Adjusted Life Years)	121	Plurinational State of Bolivia	Both	Age-standardized	Colon and rectum cancer	Behavioral risks	Rate	2021	162.08	251.565	90.3515
DALYs (Disability-Adjusted Life Years)	121	Plurinational State of Bolivia	Both	Age-standardized	Colon and rectum cancer	Diet low in milk	Rate	2021	61.6285	110.329	15.22
DALYs (Disability-Adjusted Life Years)	122	Republic of Ecuador	Both	Age-standardized	Colon and rectum cancer	Diet low in whole grains	Rate	2021	38.7799	60.2145	15.4796
DALYs (Disability-Adjusted Life Years)	121	Plurinational State of Bolivia	Both	Age-standardized	Colon and rectum cancer	Diet high in red meat	Rate	2021	47.1972	106.421	-0.00357785
DALYs (Disability-Adjusted Life Years)	116	Saint Lucia	Both	Age-standardized	Colon and rectum cancer	Diet low in calcium	Rate	2021	18.2502	24.7533	12.8538
DALYs (Disability-Adjusted Life Years)	121	Plurinational State of Bolivia	Both	Age-standardized	Colon and rectum cancer	Low physical activity	Rate	2021	13.2886	23.1296	6.35989
DALYs (Disability-Adjusted Life Years)	120	Andean Latin America	Both	Age-standardized	Colon and rectum cancer	Diet high in red meat	Rate	2021	32.7075	68.7617	-0.00530951
DALYs (Disability-Adjusted Life Years)	52	Romania	Both	Age-standardized	Colon and rectum cancer	Dietary risks	Rate	2021	192.671	323.322	37.8266
DALYs (Disability-Adjusted Life Years)	63	Ukraine	Both	Age-standardized	Colon and rectum cancer	High alcohol use	Rate	2021	26.8238	40.3005	15.2157
DALYs (Disability-Adjusted Life Years)	123	Republic of Peru	Both	Age-standardized	Colon and rectum cancer	Metabolic risks	Rate	2021	34.7928	58.0561	16.0426
DALYs (Disability-Adjusted Life Years)	71	Australia	Both	Age-standardized	Colon and rectum cancer	High alcohol use	Rate	2021	31.5056	40.0028	24.2815
DALYs (Disability-Adjusted Life Years)	122	Republic of Ecuador	Both	Age-standardized	Colon and rectum cancer	Diet low in fiber	Rate	2021	8.00283	12.8908	3.35432
DALYs (Disability-Adjusted Life Years)	121	Plurinational State of Bolivia	Both	Age-standardized	Colon and rectum cancer	Diet low in calcium	Rate	2021	72.5308	105.929	45.9689
DALYs (Disability-Adjusted Life Years)	124	Central Latin America	Both	Age-standardized	Colon and rectum cancer	Metabolic risks	Rate	2021	49.4442	75.8021	24.3663
DALYs (Disability-Adjusted Life Years)	55	Republic of Slovenia	Both	Age-standardized	Colon and rectum cancer	Diet high in processed meat	Rate	2021	38.1679	81.6249	-9.34553
DALYs (Disability-Adjusted Life Years)	122	Republic of Ecuador	Both	Age-standardized	Colon and rectum cancer	Tobacco	Rate	2021	5.79471	8.71261	3.26851
DALYs (Disability-Adjusted Life Years)	122	Republic of Ecuador	Both	Age-standardized	Colon and rectum cancer	Smoking	Rate	2021	5.79471	8.71261	3.26851
DALYs (Disability-Adjusted Life Years)	124	Central Latin America	Both	Age-standardized	Colon and rectum cancer	High fasting plasma glucose	Rate	2021	19.6592	29.8811	10.175
DALYs (Disability-Adjusted Life Years)	123	Republic of Peru	Both	Age-standardized	Colon and rectum cancer	Diet low in whole grains	Rate	2021	36.5795	59.3251	13.6058
DALYs (Disability-Adjusted Life Years)	122	Republic of Ecuador	Both	Age-standardized	Colon and rectum cancer	Behavioral risks	Rate	2021	93.0813	140.122	45.6705
DALYs (Disability-Adjusted Life Years)	120	Andean Latin America	Both	Age-standardized	Colon and rectum cancer	Diet low in calcium	Rate	2021	26.3616	35.8885	17.7536
DALYs (Disability-Adjusted Life Years)	124	Central Latin America	Both	Age-standardized	Colon and rectum cancer	Diet low in whole grains	Rate	2021	38.1539	58.0894	15.2628
DALYs (Disability-Adjusted Life Years)	124	Central Latin America	Both	Age-standardized	Colon and rectum cancer	Diet low in milk	Rate	2021	36.2956	59.0283	9.26234
DALYs (Disability-Adjusted Life Years)	122	Republic of Ecuador	Both	Age-standardized	Colon and rectum cancer	High fasting plasma glucose	Rate	2021	18.767	30.0731	9.59865
DALYs (Disability-Adjusted Life Years)	123	Republic of Peru	Both	Age-standardized	Colon and rectum cancer	Tobacco	Rate	2021	4.85777	7.63492	2.69315
DALYs (Disability-Adjusted Life Years)	124	Central Latin America	Both	Age-standardized	Colon and rectum cancer	Smoking	Rate	2021	6.67643	9.43864	4.06432
DALYs (Disability-Adjusted Life Years)	123	Republic of Peru	Both	Age-standardized	Colon and rectum cancer	Diet low in fiber	Rate	2021	1.04895	1.77425	0.461916
DALYs (Disability-Adjusted Life Years)	56	Eastern Europe	Both	Age-standardized	Colon and rectum cancer	Dietary risks	Rate	2021	167.824	257.9	41.7001
DALYs (Disability-Adjusted Life Years)	124	Central Latin America	Both	Age-standardized	Colon and rectum cancer	Low physical activity	Rate	2021	10.1091	14.1475	6.22139
DALYs (Disability-Adjusted Life Years)	122	Republic of Ecuador	Both	Age-standardized	Colon and rectum cancer	High body-mass index	Rate	2021	30.7717	50.1839	13.0756
DALYs (Disability-Adjusted Life Years)	123	Republic of Peru	Both	Age-standardized	Colon and rectum cancer	High fasting plasma glucose	Rate	2021	11.4399	19.0286	5.53552
DALYs (Disability-Adjusted Life Years)	122	Republic of Ecuador	Both	Age-standardized	Colon and rectum cancer	Diet low in milk	Rate	2021	35.0289	58.6159	9.40815
DALYs (Disability-Adjusted Life Years)	62	Russian Federation	Both	Age-standardized	Colon and rectum cancer	High alcohol use	Rate	2021	28.6201	37.2349	20.6381
DALYs (Disability-Adjusted Life Years)	58	Republic of Estonia	Both	Age-standardized	Colon and rectum cancer	High alcohol use	Rate	2021	31.5133	43.53	20.4112
DALYs (Disability-Adjusted Life Years)	57	Republic of Belarus	Both	Age-standardized	Colon and rectum cancer	Diet high in processed meat	Rate	2021	39.8055	85.2003	-8.58417
DALYs (Disability-Adjusted Life Years)	123	Republic of Peru	Both	Age-standardized	Colon and rectum cancer	Diet low in milk	Rate	2021	40.7272	71.4693	10.3338
DALYs (Disability-Adjusted Life Years)	124	Central Latin America	Both	Age-standardized	Colon and rectum cancer	Diet low in fiber	Rate	2021	1.90311	3.00694	0.867609
DALYs (Disability-Adjusted Life Years)	125	Republic of Colombia	Both	Age-standardized	Colon and rectum cancer	Tobacco	Rate	2021	6.30848	9.4701	3.77314
DALYs (Disability-Adjusted Life Years)	123	Republic of Peru	Both	Age-standardized	Colon and rectum cancer	Low physical activity	Rate	2021	8.73113	14.0758	4.76366
DALYs (Disability-Adjusted Life Years)	123	Republic of Peru	Both	Age-standardized	Colon and rectum cancer	Smoking	Rate	2021	4.85777	7.63492	2.69315
DALYs (Disability-Adjusted Life Years)	122	Republic of Ecuador	Both	Age-standardized	Colon and rectum cancer	Low physical activity	Rate	2021	6.13021	10.18	3.15421
DALYs (Disability-Adjusted Life Years)	125	Republic of Colombia	Both	Age-standardized	Colon and rectum cancer	Metabolic risks	Rate	2021	47.4918	76.0697	21.937
DALYs (Disability-Adjusted Life Years)	123	Republic of Peru	Both	Age-standardized	Colon and rectum cancer	Behavioral risks	Rate	2021	89.6469	136.259	42.7424
DALYs (Disability-Adjusted Life Years)	125	Republic of Colombia	Both	Age-standardized	Colon and rectum cancer	High fasting plasma glucose	Rate	2021	17.6226	28.0819	8.40184
DALYs (Disability-Adjusted Life Years)	61	Republic of Moldova	Both	Age-standardized	Colon and rectum cancer	High alcohol use	Rate	2021	42.1596	57.4685	29.3488
DALYs (Disability-Adjusted Life Years)	125	Republic of Colombia	Both	Age-standardized	Colon and rectum cancer	Diet low in whole grains	Rate	2021	44.9625	69.7145	17.0464
DALYs (Disability-Adjusted Life Years)	122	Republic of Ecuador	Both	Age-standardized	Colon and rectum cancer	Diet high in red meat	Rate	2021	32.3887	66.1947	-0.0068326
DALYs (Disability-Adjusted Life Years)	124	Central Latin America	Both	Age-standardized	Colon and rectum cancer	Behavioral risks	Rate	2021	100.443	143.546	50.1509
DALYs (Disability-Adjusted Life Years)	124	Central Latin America	Both	Age-standardized	Colon and rectum cancer	High body-mass index	Rate	2021	32.7881	52.3345	14.6627
DALYs (Disability-Adjusted Life Years)	125	Republic of Colombia	Both	Age-standardized	Colon and rectum cancer	Diet low in fiber	Rate	2021	3.25007	5.18019	1.43143
DALYs (Disability-Adjusted Life Years)	125	Republic of Colombia	Both	Age-standardized	Colon and rectum cancer	Diet low in milk	Rate	2021	36.5852	61.9503	8.91398
DALYs (Disability-Adjusted Life Years)	125	Republic of Colombia	Both	Age-standardized	Colon and rectum cancer	Behavioral risks	Rate	2021	114.743	166.675	54.5428
DALYs (Disability-Adjusted Life Years)	124	Central Latin America	Both	Age-standardized	Colon and rectum cancer	Tobacco	Rate	2021	6.67643	9.43864	4.06432
DALYs (Disability-Adjusted Life Years)	66	Brunei Darussalam	Both	Age-standardized	Colon and rectum cancer	High alcohol use	Rate	2021	1.38111	2.65055	0.119732
DALYs (Disability-Adjusted Life Years)	125	Republic of Colombia	Both	Age-standardized	Colon and rectum cancer	Low physical activity	Rate	2021	18.5479	27.2849	10.6691
DALYs (Disability-Adjusted Life Years)	125	Republic of Colombia	Both	Age-standardized	Colon and rectum cancer	Smoking	Rate	2021	6.30848	9.4701	3.77314
DALYs (Disability-Adjusted Life Years)	126	Republic of Costa Rica	Both	Age-standardized	Colon and rectum cancer	Metabolic risks	Rate	2021	75.2337	116.557	36.0837
DALYs (Disability-Adjusted Life Years)	126	Republic of Costa Rica	Both	Age-standardized	Colon and rectum cancer	Tobacco	Rate	2021	12.8426	18.6389	7.66
DALYs (Disability-Adjusted Life Years)	126	Republic of Costa Rica	Both	Age-standardized	Colon and rectum cancer	Diet low in whole grains	Rate	2021	67.4453	103.552	27.1227
DALYs (Disability-Adjusted Life Years)	126	Republic of Costa Rica	Both	Age-standardized	Colon and rectum cancer	High fasting plasma glucose	Rate	2021	30.3446	47.92	14.8973
DALYs (Disability-Adjusted Life Years)	64	High-income	Both	Age-standardized	Colon and rectum cancer	High alcohol use	Rate	2021	27.6226	33.5175	21.8324
DALYs (Disability-Adjusted Life Years)	123	Republic of Peru	Both	Age-standardized	Colon and rectum cancer	High body-mass index	Rate	2021	24.7382	42.993	10.7026
DALYs (Disability-Adjusted Life Years)	126	Republic of Costa Rica	Both	Age-standardized	Colon and rectum cancer	Diet low in fiber	Rate	2021	8.14356	12.7142	3.43175
DALYs (Disability-Adjusted Life Years)	122	Republic of Ecuador	Both	Age-standardized	Colon and rectum cancer	Diet low in calcium	Rate	2021	19.9971	27.4957	13.443
DALYs (Disability-Adjusted Life Years)	59	Republic of Latvia	Both	Age-standardized	Colon and rectum cancer	Diet high in processed meat	Rate	2021	54.5692	110.841	-13.1675
DALYs (Disability-Adjusted Life Years)	126	Republic of Costa Rica	Both	Age-standardized	Colon and rectum cancer	Smoking	Rate	2021	12.8426	18.6389	7.66
DALYs (Disability-Adjusted Life Years)	126	Republic of Costa Rica	Both	Age-standardized	Colon and rectum cancer	Behavioral risks	Rate	2021	158.176	230.854	74.4876
DALYs (Disability-Adjusted Life Years)	126	Republic of Costa Rica	Both	Age-standardized	Colon and rectum cancer	Diet low in milk	Rate	2021	43.0254	74.4952	11.294
DALYs (Disability-Adjusted Life Years)	68	Republic of Korea	Both	Age-standardized	Colon and rectum cancer	High alcohol use	Rate	2021	20.237	26.711	14.9859
DALYs (Disability-Adjusted Life Years)	125	Republic of Colombia	Both	Age-standardized	Colon and rectum cancer	High body-mass index	Rate	2021	32.2317	53.7117	13.5004
DALYs (Disability-Adjusted Life Years)	126	Republic of Costa Rica	Both	Age-standardized	Colon and rectum cancer	Low physical activity	Rate	2021	12.9501	19.6906	7.31786
DALYs (Disability-Adjusted Life Years)	124	Central Latin America	Both	Age-standardized	Colon and rectum cancer	Diet high in red meat	Rate	2021	34.5327	69.941	-0.00734458
DALYs (Disability-Adjusted Life Years)	127	Republic of El Salvador	Both	Age-standardized	Colon and rectum cancer	Metabolic risks	Rate	2021	43.3199	71.3854	20.2214
DALYs (Disability-Adjusted Life Years)	127	Republic of El Salvador	Both	Age-standardized	Colon and rectum cancer	Diet low in whole grains	Rate	2021	35.7112	57.0296	14.3323
DALYs (Disability-Adjusted Life Years)	52	Romania	Both	Age-standardized	Colon and rectum cancer	Diet high in processed meat	Rate	2021	46.2293	97.853	-11.5369
DALYs (Disability-Adjusted Life Years)	123	Republic of Peru	Both	Age-standardized	Colon and rectum cancer	Diet high in red meat	Rate	2021	29.0787	63.5091	-0.00707198
DALYs (Disability-Adjusted Life Years)	126	Republic of Costa Rica	Both	Age-standardized	Colon and rectum cancer	High body-mass index	Rate	2021	49.165	78.6821	20.7104
DALYs (Disability-Adjusted Life Years)	127	Republic of El Salvador	Both	Age-standardized	Colon and rectum cancer	Diet low in fiber	Rate	2021	0.560994	0.998472	0.221689
DALYs (Disability-Adjusted Life Years)	127	Republic of El Salvador	Both	Age-standardized	Colon and rectum cancer	Behavioral risks	Rate	2021	84.4419	129.739	40.5883
DALYs (Disability-Adjusted Life Years)	127	Republic of El Salvador	Both	Age-standardized	Colon and rectum cancer	Tobacco	Rate	2021	5.10798	7.70769	3.01642
DALYs (Disability-Adjusted Life Years)	125	Republic of Colombia	Both	Age-standardized	Colon and rectum cancer	Diet high in red meat	Rate	2021	38.5142	79.9813	-0.00258789
DALYs (Disability-Adjusted Life Years)	128	Republic of Guatemala	Both	Age-standardized	Colon and rectum cancer	Metabolic risks	Rate	2021	33.5816	53.4788	15.7039
DALYs (Disability-Adjusted Life Years)	126	Republic of Costa Rica	Both	Age-standardized	Colon and rectum cancer	Diet high in red meat	Rate	2021	54.692	113.174	-0.0105415
DALYs (Disability-Adjusted Life Years)	124	Central Latin America	Both	Age-standardized	Colon and rectum cancer	Diet low in calcium	Rate	2021	18.4898	23.7577	13.4534
DALYs (Disability-Adjusted Life Years)	71	Australia	Both	Age-standardized	Colon and rectum cancer	Dietary risks	Rate	2021	125.485	200.619	27.5603
DALYs (Disability-Adjusted Life Years)	127	Republic of El Salvador	Both	Age-standardized	Colon and rectum cancer	High fasting plasma glucose	Rate	2021	15.0224	24.7577	7.40182
DALYs (Disability-Adjusted Life Years)	127	Republic of El Salvador	Both	Age-standardized	Colon and rectum cancer	Smoking	Rate	2021	5.10798	7.70769	3.01642
DALYs (Disability-Adjusted Life Years)	123	Republic of Peru	Both	Age-standardized	Colon and rectum cancer	Diet low in calcium	Rate	2021	17.1651	24.8111	11.1706
DALYs (Disability-Adjusted Life Years)	128	Republic of Guatemala	Both	Age-standardized	Colon and rectum cancer	Diet low in whole grains	Rate	2021	29.1695	45.6785	11.9274
DALYs (Disability-Adjusted Life Years)	129	Republic of Honduras	Both	Age-standardized	Colon and rectum cancer	Behavioral risks	Rate	2021	62.6108	98.3586	29.8172
DALYs (Disability-Adjusted Life Years)	126	Republic of Costa Rica	Both	Age-standardized	Colon and rectum cancer	Diet low in calcium	Rate	2021	20.0911	27.1691	13.8036
DALYs (Disability-Adjusted Life Years)	127	Republic of El Salvador	Both	Age-standardized	Colon and rectum cancer	Diet low in milk	Rate	2021	34.0413	58.2019	9.06072
DALYs (Disability-Adjusted Life Years)	125	Republic of Colombia	Both	Age-standardized	Colon and rectum cancer	Diet low in calcium	Rate	2021	20.024	26.7418	13.8539
DALYs (Disability-Adjusted Life Years)	128	Republic of Guatemala	Both	Age-standardized	Colon and rectum cancer	Diet low in fiber	Rate	2021	0.469167	0.808506	0.188209
DALYs (Disability-Adjusted Life Years)	127	Republic of El Salvador	Both	Age-standardized	Colon and rectum cancer	High body-mass index	Rate	2021	30.6669	50.7324	13.3928
DALYs (Disability-Adjusted Life Years)	127	Republic of El Salvador	Both	Age-standardized	Colon and rectum cancer	Low physical activity	Rate	2021	7.02432	11.0746	3.6674
DALYs (Disability-Adjusted Life Years)	128	Republic of Guatemala	Both	Age-standardized	Colon and rectum cancer	Smoking	Rate	2021	3.89132	5.68409	2.24229
DALYs (Disability-Adjusted Life Years)	55	Republic of Slovenia	Both	Age-standardized	Colon and rectum cancer	All risk factors	Rate	2021	199.49	278.745	112.272
DALYs (Disability-Adjusted Life Years)	60	Republic of Lithuania	Both	Age-standardized	Colon and rectum cancer	Dietary risks	Rate	2021	159.29	255.498	25.9329
DALYs (Disability-Adjusted Life Years)	127	Republic of El Salvador	Both	Age-standardized	Colon and rectum cancer	Diet high in red meat	Rate	2021	26.0388	56.3343	-0.00607468
DALYs (Disability-Adjusted Life Years)	128	Republic of Guatemala	Both	Age-standardized	Colon and rectum cancer	Tobacco	Rate	2021	3.89132	5.68409	2.24229
DALYs (Disability-Adjusted Life Years)	129	Republic of Honduras	Both	Age-standardized	Colon and rectum cancer	Metabolic risks	Rate	2021	27.7168	44.8517	12.4885
DALYs (Disability-Adjusted Life Years)	128	Republic of Guatemala	Both	Age-standardized	Colon and rectum cancer	High body-mass index	Rate	2021	22.3913	37.0212	9.69817
DALYs (Disability-Adjusted Life Years)	128	Republic of Guatemala	Both	Age-standardized	Colon and rectum cancer	Behavioral risks	Rate	2021	73.0102	106.701	38.094
DALYs (Disability-Adjusted Life Years)	67	Japan	Both	Age-standardized	Colon and rectum cancer	High alcohol use	Rate	2021	25.8048	32.9437	19.1445
DALYs (Disability-Adjusted Life Years)	49	North Macedonia	Both	Age-standardized	Colon and rectum cancer	Diet high in processed meat	Rate	2021	30.7621	62.8166	-7.12975
DALYs (Disability-Adjusted Life Years)	63	Ukraine	Both	Age-standardized	Colon and rectum cancer	Dietary risks	Rate	2021	149.713	249.282	43.2257
DALYs (Disability-Adjusted Life Years)	73	Western Europe	Both	Age-standardized	Colon and rectum cancer	High alcohol use	Rate	2021	31.6712	38.9416	24.9257
DALYs (Disability-Adjusted Life Years)	128	Republic of Guatemala	Both	Age-standardized	Colon and rectum cancer	High fasting plasma glucose	Rate	2021	12.9984	20.4565	6.50458
DALYs (Disability-Adjusted Life Years)	127	Republic of El Salvador	Both	Age-standardized	Colon and rectum cancer	Diet low in calcium	Rate	2021	16.6255	22.8799	11.4751
DALYs (Disability-Adjusted Life Years)	129	Republic of Honduras	Both	Age-standardized	Colon and rectum cancer	Diet low in whole grains	Rate	2021	25.2999	41.4682	9.81941
DALYs (Disability-Adjusted Life Years)	130	United Mexican States	Both	Age-standardized	Colon and rectum cancer	Metabolic risks	Rate	2021	51.6352	78.1477	25.5189
DALYs (Disability-Adjusted Life Years)	53	Republic of Serbia	Both	Age-standardized	Colon and rectum cancer	Dietary risks	Rate	2021	182.281	300.865	43.8583
DALYs (Disability-Adjusted Life Years)	70	Australasia	Both	Age-standardized	Colon and rectum cancer	High alcohol use	Rate	2021	32.5904	41.357	25.4461
DALYs (Disability-Adjusted Life Years)	128	Republic of Guatemala	Both	Age-standardized	Colon and rectum cancer	Diet high in red meat	Rate	2021	20.3926	42.1566	-0.0053615
DALYs (Disability-Adjusted Life Years)	129	Republic of Honduras	Both	Age-standardized	Colon and rectum cancer	Diet low in fiber	Rate	2021	0.671877	1.17191	0.269141
DALYs (Disability-Adjusted Life Years)	57	Republic of Belarus	Both	Age-standardized	Colon and rectum cancer	All risk factors	Rate	2021	245.107	341.223	133.546
DALYs (Disability-Adjusted Life Years)	65	High-income Asia Pacific	Both	Age-standardized	Colon and rectum cancer	High alcohol use	Rate	2021	23.6674	29.8517	17.9201
DALYs (Disability-Adjusted Life Years)	130	United Mexican States	Both	Age-standardized	Colon and rectum cancer	Diet low in whole grains	Rate	2021	35.0711	54.2835	14.532
DALYs (Disability-Adjusted Life Years)	130	United Mexican States	Both	Age-standardized	Colon and rectum cancer	Tobacco	Rate	2021	6.81627	9.58868	4.19209
DALYs (Disability-Adjusted Life Years)	128	Republic of Guatemala	Both	Age-standardized	Colon and rectum cancer	Diet low in milk	Rate	2021	31.8763	52.4546	8.86322
DALYs (Disability-Adjusted Life Years)	72	New Zealand	Both	Age-standardized	Colon and rectum cancer	High alcohol use	Rate	2021	38.3771	49.7641	28.8793
DALYs (Disability-Adjusted Life Years)	130	United Mexican States	Both	Age-standardized	Colon and rectum cancer	Diet low in fiber	Rate	2021	0.455489	0.80155	0.196533
DALYs (Disability-Adjusted Life Years)	74	Principality of Andorra	Both	Age-standardized	Colon and rectum cancer	High alcohol use	Rate	2021	36.5458	51.4682	23.1472
DALYs (Disability-Adjusted Life Years)	69	Republic of Singapore	Both	Age-standardized	Colon and rectum cancer	High alcohol use	Rate	2021	4.7432	6.63979	3.1221
DALYs (Disability-Adjusted Life Years)	129	Republic of Honduras	Both	Age-standardized	Colon and rectum cancer	Smoking	Rate	2021	4.53211	6.69872	2.66686
DALYs (Disability-Adjusted Life Years)	130	United Mexican States	Both	Age-standardized	Colon and rectum cancer	High fasting plasma glucose	Rate	2021	21.771	33.0349	11.2773
DALYs (Disability-Adjusted Life Years)	128	Republic of Guatemala	Both	Age-standardized	Colon and rectum cancer	Low physical activity	Rate	2021	3.23087	5.26163	1.70067
DALYs (Disability-Adjusted Life Years)	128	Republic of Guatemala	Both	Age-standardized	Colon and rectum cancer	Diet low in calcium	Rate	2021	25.0048	32.7167	17.7109
DALYs (Disability-Adjusted Life Years)	56	Eastern Europe	Both	Age-standardized	Colon and rectum cancer	Diet high in processed meat	Rate	2021	40.4917	82.75	-10.083
DALYs (Disability-Adjusted Life Years)	129	Republic of Honduras	Both	Age-standardized	Colon and rectum cancer	Tobacco	Rate	2021	4.53211	6.69872	2.66686
DALYs (Disability-Adjusted Life Years)	130	United Mexican States	Both	Age-standardized	Colon and rectum cancer	Behavioral risks	Rate	2021	95.5633	139.069	47.6975
DALYs (Disability-Adjusted Life Years)	130	United Mexican States	Both	Age-standardized	Colon and rectum cancer	Smoking	Rate	2021	6.81627	9.58868	4.19209
DALYs (Disability-Adjusted Life Years)	131	Republic of Nicaragua	Both	Age-standardized	Colon and rectum cancer	Metabolic risks	Rate	2021	29.6809	46.1613	13.885
DALYs (Disability-Adjusted Life Years)	130	United Mexican States	Both	Age-standardized	Colon and rectum cancer	Diet low in milk	Rate	2021	33.9621	56.6958	9.1387
DALYs (Disability-Adjusted Life Years)	129	Republic of Honduras	Both	Age-standardized	Colon and rectum cancer	High fasting plasma glucose	Rate	2021	11.3024	19.0218	5.28288
DALYs (Disability-Adjusted Life Years)	131	Republic of Nicaragua	Both	Age-standardized	Colon and rectum cancer	Diet low in whole grains	Rate	2021	24.381	38.2448	9.96279
DALYs (Disability-Adjusted Life Years)	129	Republic of Honduras	Both	Age-standardized	Colon and rectum cancer	High body-mass index	Rate	2021	17.8851	30.0704	7.47871
DALYs (Disability-Adjusted Life Years)	59	Republic of Latvia	Both	Age-standardized	Colon and rectum cancer	All risk factors	Rate	2021	232.899	313.161	135.244
DALYs (Disability-Adjusted Life Years)	75	Republic of Austria	Both	Age-standardized	Colon and rectum cancer	High alcohol use	Rate	2021	24.944	31.3017	19.3087
DALYs (Disability-Adjusted Life Years)	52	Romania	Both	Age-standardized	Colon and rectum cancer	All risk factors	Rate	2021	301.576	411.996	190.326
DALYs (Disability-Adjusted Life Years)	131	Republic of Nicaragua	Both	Age-standardized	Colon and rectum cancer	Diet low in fiber	Rate	2021	1.02267	1.67166	0.436828
DALYs (Disability-Adjusted Life Years)	130	United Mexican States	Both	Age-standardized	Colon and rectum cancer	Low physical activity	Rate	2021	8.01148	11.3996	4.76676
DALYs (Disability-Adjusted Life Years)	129	Republic of Honduras	Both	Age-standardized	Colon and rectum cancer	Diet low in milk	Rate	2021	25.1753	44.7324	6.337
DALYs (Disability-Adjusted Life Years)	131	Republic of Nicaragua	Both	Age-standardized	Colon and rectum cancer	Tobacco	Rate	2021	4.23049	6.23739	2.48835
DALYs (Disability-Adjusted Life Years)	131	Republic of Nicaragua	Both	Age-standardized	Colon and rectum cancer	Behavioral risks	Rate	2021	61.8473	88.9741	33.6573
DALYs (Disability-Adjusted Life Years)	76	Kingdom of Belgium	Both	Age-standardized	Colon and rectum cancer	High alcohol use	Rate	2021	28.5809	36.0759	21.4671
DALYs (Disability-Adjusted Life Years)	129	Republic of Honduras	Both	Age-standardized	Colon and rectum cancer	Low physical activity	Rate	2021	5.49809	9.08562	2.87935
DALYs (Disability-Adjusted Life Years)	131	Republic of Nicaragua	Both	Age-standardized	Colon and rectum cancer	High fasting plasma glucose	Rate	2021	10.5144	17.1946	5.07811
DALYs (Disability-Adjusted Life Years)	130	United Mexican States	Both	Age-standardized	Colon and rectum cancer	High body-mass index	Rate	2021	33.3447	52.9176	14.906
DALYs (Disability-Adjusted Life Years)	71	Australia	Both	Age-standardized	Colon and rectum cancer	Diet high in processed meat	Rate	2021	30.6842	64.3164	-7.36101
DALYs (Disability-Adjusted Life Years)	131	Republic of Nicaragua	Both	Age-standardized	Colon and rectum cancer	Diet low in milk	Rate	2021	25.6672	43.4318	7.35399
DALYs (Disability-Adjusted Life Years)	54	Slovak Republic	Both	Age-standardized	Colon and rectum cancer	Dietary risks	Rate	2021	225.065	362.397	57.2015
DALYs (Disability-Adjusted Life Years)	129	Republic of Honduras	Both	Age-standardized	Colon and rectum cancer	Diet high in red meat	Rate	2021	20.1588	44.334	-0.00598237
DALYs (Disability-Adjusted Life Years)	131	Republic of Nicaragua	Both	Age-standardized	Colon and rectum cancer	Smoking	Rate	2021	4.23049	6.23739	2.48835
DALYs (Disability-Adjusted Life Years)	131	Republic of Nicaragua	Both	Age-standardized	Colon and rectum cancer	Low physical activity	Rate	2021	4.91263	8.20861	2.56648
DALYs (Disability-Adjusted Life Years)	66	Brunei Darussalam	Both	Age-standardized	Colon and rectum cancer	Dietary risks	Rate	2021	172.786	280.724	53.0902
DALYs (Disability-Adjusted Life Years)	132	Republic of Panama	Both	Age-standardized	Colon and rectum cancer	Metabolic risks	Rate	2021	57.3009	90.3871	27.8939
DALYs (Disability-Adjusted Life Years)	63	Ukraine	Both	Age-standardized	Colon and rectum cancer	Diet high in processed meat	Rate	2021	24.6405	53.6239	-5.57644
DALYs (Disability-Adjusted Life Years)	62	Russian Federation	Both	Age-standardized	Colon and rectum cancer	Dietary risks	Rate	2021	174.556	270.61	42.1354
DALYs (Disability-Adjusted Life Years)	132	Republic of Panama	Both	Age-standardized	Colon and rectum cancer	Diet low in whole grains	Rate	2021	43.5822	68.8188	16.0341
DALYs (Disability-Adjusted Life Years)	132	Republic of Panama	Both	Age-standardized	Colon and rectum cancer	Tobacco	Rate	2021	6.32611	9.47203	3.69399
DALYs (Disability-Adjusted Life Years)	132	Republic of Panama	Both	Age-standardized	Colon and rectum cancer	Diet low in fiber	Rate	2021	9.01203	14.3683	3.8923
DALYs (Disability-Adjusted Life Years)	132	Republic of Panama	Both	Age-standardized	Colon and rectum cancer	High fasting plasma glucose	Rate	2021	21.8549	34.9513	10.7701
DALYs (Disability-Adjusted Life Years)	129	Republic of Honduras	Both	Age-standardized	Colon and rectum cancer	Diet low in calcium	Rate	2021	14.3997	20.5919	9.6223
DALYs (Disability-Adjusted Life Years)	64	High-income	Both	Age-standardized	Colon and rectum cancer	Dietary risks	Rate	2021	131.21	205.519	28.9695
DALYs (Disability-Adjusted Life Years)	81	Federal Republic of Germany	Both	Age-standardized	Colon and rectum cancer	High alcohol use	Rate	2021	37.313	46.9495	29.3182
DALYs (Disability-Adjusted Life Years)	56	Eastern Europe	Both	Age-standardized	Colon and rectum cancer	All risk factors	Rate	2021	248.098	317.779	153.443
DALYs (Disability-Adjusted Life Years)	132	Republic of Panama	Both	Age-standardized	Colon and rectum cancer	Diet low in milk	Rate	2021	51.9724	85.4212	13.6873
DALYs (Disability-Adjusted Life Years)	132	Republic of Panama	Both	Age-standardized	Colon and rectum cancer	Behavioral risks	Rate	2021	115.537	172.073	54.4493
DALYs (Disability-Adjusted Life Years)	133	Bolivarian Republic of Venezuela	Both	Age-standardized	Colon and rectum cancer	Metabolic risks	Rate	2021	52.6391	87.2754	23.5907
DALYs (Disability-Adjusted Life Years)	58	Republic of Estonia	Both	Age-standardized	Colon and rectum cancer	Dietary risks	Rate	2021	154.869	252.303	23.1009
DALYs (Disability-Adjusted Life Years)	132	Republic of Panama	Both	Age-standardized	Colon and rectum cancer	Low physical activity	Rate	2021	9.34079	14.2171	4.91113
DALYs (Disability-Adjusted Life Years)	73	Western Europe	Both	Age-standardized	Colon and rectum cancer	Dietary risks	Rate	2021	130.272	203.028	26.5738
DALYs (Disability-Adjusted Life Years)	60	Republic of Lithuania	Both	Age-standardized	Colon and rectum cancer	Diet high in processed meat	Rate	2021	55.5597	113.587	-13.4749
DALYs (Disability-Adjusted Life Years)	133	Bolivarian Republic of Venezuela	Both	Age-standardized	Colon and rectum cancer	Diet low in whole grains	Rate	2021	41.8504	67.2917	14.669
DALYs (Disability-Adjusted Life Years)	61	Republic of Moldova	Both	Age-standardized	Colon and rectum cancer	Dietary risks	Rate	2021	175.165	284.767	43.6434
DALYs (Disability-Adjusted Life Years)	67	Japan	Both	Age-standardized	Colon and rectum cancer	Dietary risks	Rate	2021	141.007	216.906	39.2345
DALYs (Disability-Adjusted Life Years)	80	French Republic	Both	Age-standardized	Colon and rectum cancer	High alcohol use	Rate	2021	33.659	42.1704	25.8488
DALYs (Disability-Adjusted Life Years)	71	Australia	Both	Age-standardized	Colon and rectum cancer	All risk factors	Rate	2021	195.713	252.238	125.554
DALYs (Disability-Adjusted Life Years)	132	Republic of Panama	Both	Age-standardized	Colon and rectum cancer	Smoking	Rate	2021	6.32611	9.47203	3.69399
DALYs (Disability-Adjusted Life Years)	131	Republic of Nicaragua	Both	Age-standardized	Colon and rectum cancer	High body-mass index	Rate	2021	20.7849	33.5871	9.05383
DALYs (Disability-Adjusted Life Years)	133	Bolivarian Republic of Venezuela	Both	Age-standardized	Colon and rectum cancer	Diet low in fiber	Rate	2021	4.76491	7.94679	2.04197
DALYs (Disability-Adjusted Life Years)	130	United Mexican States	Both	Age-standardized	Colon and rectum cancer	Diet high in red meat	Rate	2021	34.133	69.9648	-0.0103466
DALYs (Disability-Adjusted Life Years)	133	Bolivarian Republic of Venezuela	Both	Age-standardized	Colon and rectum cancer	Tobacco	Rate	2021	7.9689	12.0584	4.47019
DALYs (Disability-Adjusted Life Years)	68	Republic of Korea	Both	Age-standardized	Colon and rectum cancer	Dietary risks	Rate	2021	98.718	164.953	29.7303
DALYs (Disability-Adjusted Life Years)	133	Bolivarian Republic of Venezuela	Both	Age-standardized	Colon and rectum cancer	High fasting plasma glucose	Rate	2021	18.4493	30.7131	8.5462
DALYs (Disability-Adjusted Life Years)	63	Ukraine	Both	Age-standardized	Colon and rectum cancer	All risk factors	Rate	2021	222.312	321.926	131.653
DALYs (Disability-Adjusted Life Years)	133	Bolivarian Republic of Venezuela	Both	Age-standardized	Colon and rectum cancer	Behavioral risks	Rate	2021	111.428	172.949	49.8058
DALYs (Disability-Adjusted Life Years)	133	Bolivarian Republic of Venezuela	Both	Age-standardized	Colon and rectum cancer	Diet low in milk	Rate	2021	48.6917	82.8255	11.2443
DALYs (Disability-Adjusted Life Years)	75	Republic of Austria	Both	Age-standardized	Colon and rectum cancer	Dietary risks	Rate	2021	97.6501	157.013	19.823
DALYs (Disability-Adjusted Life Years)	49	North Macedonia	Both	Age-standardized	Colon and rectum cancer	All risk factors	Rate	2021	243.211	330.484	146.698
DALYs (Disability-Adjusted Life Years)	53	Republic of Serbia	Both	Age-standardized	Colon and rectum cancer	Diet high in processed meat	Rate	2021	31.4169	65.8783	-6.61109
DALYs (Disability-Adjusted Life Years)	70	Australasia	Both	Age-standardized	Colon and rectum cancer	Dietary risks	Rate	2021	131.245	207.888	30.5239
DALYs (Disability-Adjusted Life Years)	133	Bolivarian Republic of Venezuela	Both	Age-standardized	Colon and rectum cancer	Low physical activity	Rate	2021	8.66252	13.5074	4.70304
DALYs (Disability-Adjusted Life Years)	72	New Zealand	Both	Age-standardized	Colon and rectum cancer	Dietary risks	Rate	2021	162.11	254.829	45.2808
DALYs (Disability-Adjusted Life Years)	134	Tropical Latin America	Both	Age-standardized	Colon and rectum cancer	Metabolic risks	Rate	2021	54.437	82.3534	25.6162
DALYs (Disability-Adjusted Life Years)	78	Kingdom of Denmark	Both	Age-standardized	Colon and rectum cancer	High alcohol use	Rate	2021	35.0768	44.96	26.5028
DALYs (Disability-Adjusted Life Years)	74	Principality of Andorra	Both	Age-standardized	Colon and rectum cancer	Dietary risks	Rate	2021	134.748	235.969	26.7027
DALYs (Disability-Adjusted Life Years)	77	Republic of Cyprus	Both	Age-standardized	Colon and rectum cancer	High alcohol use	Rate	2021	18.7265	24.561	13.4861
DALYs (Disability-Adjusted Life Years)	65	High-income Asia Pacific	Both	Age-standardized	Colon and rectum cancer	Dietary risks	Rate	2021	128.27	199.472	36.4936
DALYs (Disability-Adjusted Life Years)	134	Tropical Latin America	Both	Age-standardized	Colon and rectum cancer	Diet low in whole grains	Rate	2021	48.7022	73.3472	20.822
DALYs (Disability-Adjusted Life Years)	79	Republic of Finland	Both	Age-standardized	Colon and rectum cancer	High alcohol use	Rate	2021	19.6868	24.8347	14.8823
DALYs (Disability-Adjusted Life Years)	66	Brunei Darussalam	Both	Age-standardized	Colon and rectum cancer	Diet high in processed meat	Rate	2021	26.0359	55.6952	-6.36836
DALYs (Disability-Adjusted Life Years)	80	French Republic	Both	Age-standardized	Colon and rectum cancer	Dietary risks	Rate	2021	131.367	209.555	26.2153
DALYs (Disability-Adjusted Life Years)	135	Federative Republic of Brazil	Both	Age-standardized	Colon and rectum cancer	Metabolic risks	Rate	2021	54.6049	82.7199	25.7599
DALYs (Disability-Adjusted Life Years)	134	Tropical Latin America	Both	Age-standardized	Colon and rectum cancer	Diet low in fiber	Rate	2021	3.36049	5.22561	1.51999
DALYs (Disability-Adjusted Life Years)	135	Federative Republic of Brazil	Both	Age-standardized	Colon and rectum cancer	Tobacco	Rate	2021	12.5004	17.7652	7.70781
DALYs (Disability-Adjusted Life Years)	64	High-income	Both	Age-standardized	Colon and rectum cancer	Diet high in processed meat	Rate	2021	34.4178	69.7775	-8.62402
DALYs (Disability-Adjusted Life Years)	134	Tropical Latin America	Both	Age-standardized	Colon and rectum cancer	Tobacco	Rate	2021	12.5036	17.7293	7.72061
DALYs (Disability-Adjusted Life Years)	135	Federative Republic of Brazil	Both	Age-standardized	Colon and rectum cancer	Diet low in whole grains	Rate	2021	48.8724	73.6629	20.8373
DALYs (Disability-Adjusted Life Years)	134	Tropical Latin America	Both	Age-standardized	Colon and rectum cancer	High fasting plasma glucose	Rate	2021	21.2527	31.7816	10.8557
DALYs (Disability-Adjusted Life Years)	135	Federative Republic of Brazil	Both	Age-standardized	Colon and rectum cancer	High fasting plasma glucose	Rate	2021	21.3016	31.8559	10.8668
DALYs (Disability-Adjusted Life Years)	131	Republic of Nicaragua	Both	Age-standardized	Colon and rectum cancer	Diet high in red meat	Rate	2021	16.8728	35.4296	-0.00495062
DALYs (Disability-Adjusted Life Years)	134	Tropical Latin America	Both	Age-standardized	Colon and rectum cancer	Behavioral risks	Rate	2021	133.783	182.405	72.0436
DALYs (Disability-Adjusted Life Years)	135	Federative Republic of Brazil	Both	Age-standardized	Colon and rectum cancer	Diet low in fiber	Rate	2021	3.42495	5.33136	1.54853
DALYs (Disability-Adjusted Life Years)	134	Tropical Latin America	Both	Age-standardized	Colon and rectum cancer	Diet low in milk	Rate	2021	37.9019	63.1862	10.2996
DALYs (Disability-Adjusted Life Years)	76	Kingdom of Belgium	Both	Age-standardized	Colon and rectum cancer	Dietary risks	Rate	2021	120.431	191.876	23.4076
DALYs (Disability-Adjusted Life Years)	69	Republic of Singapore	Both	Age-standardized	Colon and rectum cancer	Dietary risks	Rate	2021	98.6339	158.226	28.6999
DALYs (Disability-Adjusted Life Years)	135	Federative Republic of Brazil	Both	Age-standardized	Colon and rectum cancer	Diet low in milk	Rate	2021	37.9073	63.274	10.3302
DALYs (Disability-Adjusted Life Years)	132	Republic of Panama	Both	Age-standardized	Colon and rectum cancer	High body-mass index	Rate	2021	38.9899	64.2486	17.1459
DALYs (Disability-Adjusted Life Years)	134	Tropical Latin America	Both	Age-standardized	Colon and rectum cancer	Low physical activity	Rate	2021	20.6001	28.9463	12.2674
DALYs (Disability-Adjusted Life Years)	135	Federative Republic of Brazil	Both	Age-standardized	Colon and rectum cancer	Behavioral risks	Rate	2021	134.308	183.105	72.1354
DALYs (Disability-Adjusted Life Years)	81	Federal Republic of Germany	Both	Age-standardized	Colon and rectum cancer	Dietary risks	Rate	2021	129.074	208.955	22.8314
DALYs (Disability-Adjusted Life Years)	82	Hellenic Republic	Both	Age-standardized	Colon and rectum cancer	High alcohol use	Rate	2021	23.3131	29.0754	17.4332
DALYs (Disability-Adjusted Life Years)	73	Western Europe	Both	Age-standardized	Colon and rectum cancer	Diet high in processed meat	Rate	2021	35.0925	70.4724	-8.74581
DALYs (Disability-Adjusted Life Years)	75	Republic of Austria	Both	Age-standardized	Colon and rectum cancer	Diet high in processed meat	Rate	2021	24.1393	49.0601	-5.69663
DALYs (Disability-Adjusted Life Years)	135	Federative Republic of Brazil	Both	Age-standardized	Colon and rectum cancer	Low physical activity	Rate	2021	20.8923	29.3893	12.4363
DALYs (Disability-Adjusted Life Years)	54	Slovak Republic	Both	Age-standardized	Colon and rectum cancer	Diet high in processed meat	Rate	2021	49.7039	103.005	-11.1005
DALYs (Disability-Adjusted Life Years)	67	Japan	Both	Age-standardized	Colon and rectum cancer	Diet high in processed meat	Rate	2021	32.5685	65.9946	-8.02852
DALYs (Disability-Adjusted Life Years)	62	Russian Federation	Both	Age-standardized	Colon and rectum cancer	Diet high in processed meat	Rate	2021	45.0832	91.5383	-10.9787
DALYs (Disability-Adjusted Life Years)	60	Republic of Lithuania	Both	Age-standardized	Colon and rectum cancer	All risk factors	Rate	2021	233.016	307.274	141.866
DALYs (Disability-Adjusted Life Years)	80	French Republic	Both	Age-standardized	Colon and rectum cancer	Diet high in processed meat	Rate	2021	35.181	71.4591	-8.88821
DALYs (Disability-Adjusted Life Years)	66	Brunei Darussalam	Both	Age-standardized	Colon and rectum cancer	All risk factors	Rate	2021	248.351	336.093	143.729
DALYs (Disability-Adjusted Life Years)	136	Republic of Paraguay	Both	Age-standardized	Colon and rectum cancer	Metabolic risks	Rate	2021	48.0705	78.3849	22.4334
DALYs (Disability-Adjusted Life Years)	136	Republic of Paraguay	Both	Age-standardized	Colon and rectum cancer	Diet low in whole grains	Rate	2021	42.2129	66.5985	15.5012
DALYs (Disability-Adjusted Life Years)	136	Republic of Paraguay	Both	Age-standardized	Colon and rectum cancer	Tobacco	Rate	2021	12.8393	19.4813	7.39296
DALYs (Disability-Adjusted Life Years)	136	Republic of Paraguay	Both	Age-standardized	Colon and rectum cancer	Diet low in fiber	Rate	2021	0.706724	1.24572	0.285437
DALYs (Disability-Adjusted Life Years)	136	Republic of Paraguay	Both	Age-standardized	Colon and rectum cancer	High fasting plasma glucose	Rate	2021	19.4077	31.5314	9.32339
DALYs (Disability-Adjusted Life Years)	68	Republic of Korea	Both	Age-standardized	Colon and rectum cancer	Diet high in processed meat	Rate	2021	14.8342	32.5633	-3.49973
DALYs (Disability-Adjusted Life Years)	136	Republic of Paraguay	Both	Age-standardized	Colon and rectum cancer	Behavioral risks	Rate	2021	113.285	166.574	55.3603
DALYs (Disability-Adjusted Life Years)	84	Ireland	Both	Age-standardized	Colon and rectum cancer	High alcohol use	Rate	2021	27.3581	34.948	20.6286
DALYs (Disability-Adjusted Life Years)	136	Republic of Paraguay	Both	Age-standardized	Colon and rectum cancer	Diet low in milk	Rate	2021	38.2683	64.7524	9.06943
DALYs (Disability-Adjusted Life Years)	136	Republic of Paraguay	Both	Age-standardized	Colon and rectum cancer	Low physical activity	Rate	2021	7.9672	12.9236	4.02007
DALYs (Disability-Adjusted Life Years)	85	State of Israel	Both	Age-standardized	Colon and rectum cancer	High alcohol use	Rate	2021	7.74481	11.228	4.93881
DALYs (Disability-Adjusted Life Years)	64	High-income	Both	Age-standardized	Colon and rectum cancer	All risk factors	Rate	2021	198.126	249.945	125.143
DALYs (Disability-Adjusted Life Years)	130	United Mexican States	Both	Age-standardized	Colon and rectum cancer	Diet low in calcium	Rate	2021	15.7662	20.2392	11.6464
DALYs (Disability-Adjusted Life Years)	133	Bolivarian Republic of Venezuela	Both	Age-standardized	Colon and rectum cancer	Smoking	Rate	2021	7.9689	12.0584	4.47019
DALYs (Disability-Adjusted Life Years)	58	Republic of Estonia	Both	Age-standardized	Colon and rectum cancer	Diet high in processed meat	Rate	2021	52.0461	105.32	-12.6932
DALYs (Disability-Adjusted Life Years)	70	Australasia	Both	Age-standardized	Colon and rectum cancer	Diet high in processed meat	Rate	2021	31.634	66.2577	-7.67659
DALYs (Disability-Adjusted Life Years)	135	Federative Republic of Brazil	Both	Age-standardized	Colon and rectum cancer	Smoking	Rate	2021	12.5004	17.7652	7.70781
DALYs (Disability-Adjusted Life Years)	61	Republic of Moldova	Both	Age-standardized	Colon and rectum cancer	Diet high in processed meat	Rate	2021	41.2751	85.7349	-11.1019
DALYs (Disability-Adjusted Life Years)	65	High-income Asia Pacific	Both	Age-standardized	Colon and rectum cancer	Diet high in processed meat	Rate	2021	27.2424	55.3857	-6.67616
DALYs (Disability-Adjusted Life Years)	75	Republic of Austria	Both	Age-standardized	Colon and rectum cancer	All risk factors	Rate	2021	147.583	196.142	92.9022
DALYs (Disability-Adjusted Life Years)	80	French Republic	Both	Age-standardized	Colon and rectum cancer	All risk factors	Rate	2021	195.985	253.613	118.167
DALYs (Disability-Adjusted Life Years)	86	Republic of Italy	Both	Age-standardized	Colon and rectum cancer	High alcohol use	Rate	2021	28.8365	35.5369	22.5967
DALYs (Disability-Adjusted Life Years)	137	North Africa and Middle East	Both	Age-standardized	Colon and rectum cancer	Metabolic risks	Rate	2021	48.0248	74.0318	22.4014
DALYs (Disability-Adjusted Life Years)	53	Republic of Serbia	Both	Age-standardized	Colon and rectum cancer	All risk factors	Rate	2021	290.398	396.946	189.343
DALYs (Disability-Adjusted Life Years)	78	Kingdom of Denmark	Both	Age-standardized	Colon and rectum cancer	Dietary risks	Rate	2021	152.817	245.272	29.8454
DALYs (Disability-Adjusted Life Years)	81	Federal Republic of Germany	Both	Age-standardized	Colon and rectum cancer	Diet high in processed meat	Rate	2021	38.1204	77.1073	-9.11327
DALYs (Disability-Adjusted Life Years)	74	Principality of Andorra	Both	Age-standardized	Colon and rectum cancer	Diet high in processed meat	Rate	2021	35.6326	73.8368	-9.78582
DALYs (Disability-Adjusted Life Years)	67	Japan	Both	Age-standardized	Colon and rectum cancer	All risk factors	Rate	2021	202.923	260.617	126.092
DALYs (Disability-Adjusted Life Years)	137	North Africa and Middle East	Both	Age-standardized	Colon and rectum cancer	Diet low in whole grains	Rate	2021	38.9669	59.4701	15.809
DALYs (Disability-Adjusted Life Years)	72	New Zealand	Both	Age-standardized	Colon and rectum cancer	Diet high in processed meat	Rate	2021	36.7315	76.3142	-9.22667
DALYs (Disability-Adjusted Life Years)	73	Western Europe	Both	Age-standardized	Colon and rectum cancer	All risk factors	Rate	2021	198.457	250.686	123.283
DALYs (Disability-Adjusted Life Years)	79	Republic of Finland	Both	Age-standardized	Colon and rectum cancer	Dietary risks	Rate	2021	93.9889	152.294	18.7283
DALYs (Disability-Adjusted Life Years)	137	North Africa and Middle East	Both	Age-standardized	Colon and rectum cancer	Tobacco	Rate	2021	8.83429	12.4134	5.43708
DALYs (Disability-Adjusted Life Years)	137	North Africa and Middle East	Both	Age-standardized	Colon and rectum cancer	Diet low in fiber	Rate	2021	0.918262	1.50612	0.415747
DALYs (Disability-Adjusted Life Years)	83	Republic of Iceland	Both	Age-standardized	Colon and rectum cancer	High alcohol use	Rate	2021	19.4957	25.2139	14.2834
DALYs (Disability-Adjusted Life Years)	137	North Africa and Middle East	Both	Age-standardized	Colon and rectum cancer	High fasting plasma glucose	Rate	2021	19.3376	29.7677	9.52424
DALYs (Disability-Adjusted Life Years)	131	Republic of Nicaragua	Both	Age-standardized	Colon and rectum cancer	Diet low in calcium	Rate	2021	17.1058	23.1529	11.8525
DALYs (Disability-Adjusted Life Years)	85	State of Israel	Both	Age-standardized	Colon and rectum cancer	Dietary risks	Rate	2021	101.207	164.667	26.9034
DALYs (Disability-Adjusted Life Years)	62	Russian Federation	Both	Age-standardized	Colon and rectum cancer	All risk factors	Rate	2021	257.481	327.615	156.964
DALYs (Disability-Adjusted Life Years)	76	Kingdom of Belgium	Both	Age-standardized	Colon and rectum cancer	Diet high in processed meat	Rate	2021	32.7676	65.8491	-7.99768
DALYs (Disability-Adjusted Life Years)	77	Republic of Cyprus	Both	Age-standardized	Colon and rectum cancer	Dietary risks	Rate	2021	97.1589	154.952	26.9613
DALYs (Disability-Adjusted Life Years)	137	North Africa and Middle East	Both	Age-standardized	Colon and rectum cancer	Behavioral risks	Rate	2021	92.5896	130.186	49.8691
DALYs (Disability-Adjusted Life Years)	86	Republic of Italy	Both	Age-standardized	Colon and rectum cancer	Dietary risks	Rate	2021	123.026	192.216	27.3671
DALYs (Disability-Adjusted Life Years)	132	Republic of Panama	Both	Age-standardized	Colon and rectum cancer	Diet high in red meat	Rate	2021	41.0727	84.967	-0.00434819
DALYs (Disability-Adjusted Life Years)	137	North Africa and Middle East	Both	Age-standardized	Colon and rectum cancer	Diet low in milk	Rate	2021	32.879	54.5081	8.70677
DALYs (Disability-Adjusted Life Years)	82	Hellenic Republic	Both	Age-standardized	Colon and rectum cancer	Dietary risks	Rate	2021	114.811	183.289	25.5963
DALYs (Disability-Adjusted Life Years)	70	Australasia	Both	Age-standardized	Colon and rectum cancer	All risk factors	Rate	2021	203.68	260.582	131.69
DALYs (Disability-Adjusted Life Years)	68	Republic of Korea	Both	Age-standardized	Colon and rectum cancer	All risk factors	Rate	2021	146.898	203.524	90.8607
DALYs (Disability-Adjusted Life Years)	134	Tropical Latin America	Both	Age-standardized	Colon and rectum cancer	Smoking	Rate	2021	12.5036	17.7293	7.72061
DALYs (Disability-Adjusted Life Years)	81	Federal Republic of Germany	Both	Age-standardized	Colon and rectum cancer	All risk factors	Rate	2021	197.111	253.01	117.594
DALYs (Disability-Adjusted Life Years)	137	North Africa and Middle East	Both	Age-standardized	Colon and rectum cancer	Low physical activity	Rate	2021	16.0451	22.0513	9.91911
DALYs (Disability-Adjusted Life Years)	69	Republic of Singapore	Both	Age-standardized	Colon and rectum cancer	Diet high in processed meat	Rate	2021	13.1836	27.8148	-3.05468
DALYs (Disability-Adjusted Life Years)	65	High-income Asia Pacific	Both	Age-standardized	Colon and rectum cancer	All risk factors	Rate	2021	185.87	240.658	116.551
DALYs (Disability-Adjusted Life Years)	54	Slovak Republic	Both	Age-standardized	Colon and rectum cancer	All risk factors	Rate	2021	345.005	461.211	222.719
DALYs (Disability-Adjusted Life Years)	84	Ireland	Both	Age-standardized	Colon and rectum cancer	Dietary risks	Rate	2021	117.928	194.078	23.7373
DALYs (Disability-Adjusted Life Years)	138	North Africa and Middle East	Both	Age-standardized	Colon and rectum cancer	Metabolic risks	Rate	2021	48.0248	74.0318	22.4014
DALYs (Disability-Adjusted Life Years)	87	Grand Duchy of Luxembourg	Both	Age-standardized	Colon and rectum cancer	High alcohol use	Rate	2021	30.4655	38.2059	23.506
DALYs (Disability-Adjusted Life Years)	138	North Africa and Middle East	Both	Age-standardized	Colon and rectum cancer	Diet low in whole grains	Rate	2021	38.9669	59.4701	15.809
DALYs (Disability-Adjusted Life Years)	86	Republic of Italy	Both	Age-standardized	Colon and rectum cancer	Diet high in processed meat	Rate	2021	30.8463	63.7354	-7.5658
DALYs (Disability-Adjusted Life Years)	138	North Africa and Middle East	Both	Age-standardized	Colon and rectum cancer	Tobacco	Rate	2021	8.83429	12.4134	5.43708
DALYs (Disability-Adjusted Life Years)	74	Principality of Andorra	Both	Age-standardized	Colon and rectum cancer	All risk factors	Rate	2021	206.601	303.341	110.04
DALYs (Disability-Adjusted Life Years)	78	Kingdom of Denmark	Both	Age-standardized	Colon and rectum cancer	Diet high in processed meat	Rate	2021	41.0552	83.341	-10.3936
DALYs (Disability-Adjusted Life Years)	85	State of Israel	Both	Age-standardized	Colon and rectum cancer	Diet high in processed meat	Rate	2021	19.9832	42.6213	-4.60701
DALYs (Disability-Adjusted Life Years)	138	North Africa and Middle East	Both	Age-standardized	Colon and rectum cancer	Diet low in fiber	Rate	2021	0.918262	1.50612	0.415747
DALYs (Disability-Adjusted Life Years)	72	New Zealand	Both	Age-standardized	Colon and rectum cancer	All risk factors	Rate	2021	246.57	311.005	167.539
DALYs (Disability-Adjusted Life Years)	79	Republic of Finland	Both	Age-standardized	Colon and rectum cancer	Diet high in processed meat	Rate	2021	23.7499	48.9723	-5.91563
DALYs (Disability-Adjusted Life Years)	61	Republic of Moldova	Both	Age-standardized	Colon and rectum cancer	All risk factors	Rate	2021	268.569	356.409	175.807
DALYs (Disability-Adjusted Life Years)	138	North Africa and Middle East	Both	Age-standardized	Colon and rectum cancer	High fasting plasma glucose	Rate	2021	19.3376	29.7677	9.52424
DALYs (Disability-Adjusted Life Years)	88	Republic of Malta	Both	Age-standardized	Colon and rectum cancer	High alcohol use	Rate	2021	19.2906	24.6572	14.0423
DALYs (Disability-Adjusted Life Years)	58	Republic of Estonia	Both	Age-standardized	Colon and rectum cancer	All risk factors	Rate	2021	228.898	312.979	131.718
DALYs (Disability-Adjusted Life Years)	138	North Africa and Middle East	Both	Age-standardized	Colon and rectum cancer	Diet low in milk	Rate	2021	32.879	54.5081	8.70677
DALYs (Disability-Adjusted Life Years)	138	North Africa and Middle East	Both	Age-standardized	Colon and rectum cancer	Behavioral risks	Rate	2021	92.5896	130.186	49.8691
DALYs (Disability-Adjusted Life Years)	136	Republic of Paraguay	Both	Age-standardized	Colon and rectum cancer	Smoking	Rate	2021	12.8393	19.4813	7.39296
DALYs (Disability-Adjusted Life Years)	86	Republic of Italy	Both	Age-standardized	Colon and rectum cancer	All risk factors	Rate	2021	185.84	237.603	120.022
DALYs (Disability-Adjusted Life Years)	76	Kingdom of Belgium	Both	Age-standardized	Colon and rectum cancer	All risk factors	Rate	2021	180.209	237.606	111.891
DALYs (Disability-Adjusted Life Years)	139	People's Democratic Republic of Algeria	Both	Age-standardized	Colon and rectum cancer	Metabolic risks	Rate	2021	21.8323	34.2423	10.1619
DALYs (Disability-Adjusted Life Years)	138	North Africa and Middle East	Both	Age-standardized	Colon and rectum cancer	Low physical activity	Rate	2021	16.0451	22.0513	9.91911
DALYs (Disability-Adjusted Life Years)	82	Hellenic Republic	Both	Age-standardized	Colon and rectum cancer	Diet high in processed meat	Rate	2021	24.0184	49.8356	-5.68351
DALYs (Disability-Adjusted Life Years)	85	State of Israel	Both	Age-standardized	Colon and rectum cancer	All risk factors	Rate	2021	151.612	205.565	90.203
DALYs (Disability-Adjusted Life Years)	139	People's Democratic Republic of Algeria	Both	Age-standardized	Colon and rectum cancer	Diet low in whole grains	Rate	2021	18.8146	29.4764	7.28587
DALYs (Disability-Adjusted Life Years)	69	Republic of Singapore	Both	Age-standardized	Colon and rectum cancer	All risk factors	Rate	2021	140.481	191.958	85.0251
DALYs (Disability-Adjusted Life Years)	135	Federative Republic of Brazil	Both	Age-standardized	Colon and rectum cancer	High body-mass index	Rate	2021	36.1636	57.771	15.2664
DALYs (Disability-Adjusted Life Years)	87	Grand Duchy of Luxembourg	Both	Age-standardized	Colon and rectum cancer	Dietary risks	Rate	2021	120.744	190.853	20.3977
DALYs (Disability-Adjusted Life Years)	84	Ireland	Both	Age-standardized	Colon and rectum cancer	Diet high in processed meat	Rate	2021	29.4605	60.5017	-7.42466
DALYs (Disability-Adjusted Life Years)	140	Kingdom of Bahrain	Both	Age-standardized	Colon and rectum cancer	High fasting plasma glucose	Rate	2021	27.9618	43.8218	12.9786
DALYs (Disability-Adjusted Life Years)	77	Republic of Cyprus	Both	Age-standardized	Colon and rectum cancer	Diet high in processed meat	Rate	2021	19.6871	41.7341	-4.69818
DALYs (Disability-Adjusted Life Years)	139	People's Democratic Republic of Algeria	Both	Age-standardized	Colon and rectum cancer	Diet low in fiber	Rate	2021	0.360246	0.594541	0.144434
DALYs (Disability-Adjusted Life Years)	139	People's Democratic Republic of Algeria	Both	Age-standardized	Colon and rectum cancer	Tobacco	Rate	2021	4.17502	6.38105	2.35769
DALYs (Disability-Adjusted Life Years)	140	Kingdom of Bahrain	Both	Age-standardized	Colon and rectum cancer	Metabolic risks	Rate	2021	60.1035	92.8759	27.8323
DALYs (Disability-Adjusted Life Years)	83	Republic of Iceland	Both	Age-standardized	Colon and rectum cancer	Dietary risks	Rate	2021	94.7942	153.687	19.0352
DALYs (Disability-Adjusted Life Years)	78	Kingdom of Denmark	Both	Age-standardized	Colon and rectum cancer	All risk factors	Rate	2021	227.54	304.52	136.378
DALYs (Disability-Adjusted Life Years)	140	Kingdom of Bahrain	Both	Age-standardized	Colon and rectum cancer	Diet low in milk	Rate	2021	38.7383	64.917	10.3437
DALYs (Disability-Adjusted Life Years)	139	People's Democratic Republic of Algeria	Both	Age-standardized	Colon and rectum cancer	High fasting plasma glucose	Rate	2021	10.3933	16.2596	4.91058
DALYs (Disability-Adjusted Life Years)	140	Kingdom of Bahrain	Both	Age-standardized	Colon and rectum cancer	Diet low in whole grains	Rate	2021	42.5964	66.6222	17.024
DALYs (Disability-Adjusted Life Years)	139	People's Democratic Republic of Algeria	Both	Age-standardized	Colon and rectum cancer	Behavioral risks	Rate	2021	43.2097	63.7515	21.7702
DALYs (Disability-Adjusted Life Years)	79	Republic of Finland	Both	Age-standardized	Colon and rectum cancer	All risk factors	Rate	2021	143.957	189.537	88.5077
DALYs (Disability-Adjusted Life Years)	140	Kingdom of Bahrain	Both	Age-standardized	Colon and rectum cancer	Diet low in fiber	Rate	2021	0.4502	0.807244	0.166283
DALYs (Disability-Adjusted Life Years)	139	People's Democratic Republic of Algeria	Both	Age-standardized	Colon and rectum cancer	Diet low in milk	Rate	2021	14.846	25.2847	3.7667
DALYs (Disability-Adjusted Life Years)	88	Republic of Malta	Both	Age-standardized	Colon and rectum cancer	Dietary risks	Rate	2021	118.63	187.102	23.0429
DALYs (Disability-Adjusted Life Years)	140	Kingdom of Bahrain	Both	Age-standardized	Colon and rectum cancer	Low physical activity	Rate	2021	19.5926	29.7489	11.017
DALYs (Disability-Adjusted Life Years)	133	Bolivarian Republic of Venezuela	Both	Age-standardized	Colon and rectum cancer	High body-mass index	Rate	2021	37.0776	62.5093	15.3023
DALYs (Disability-Adjusted Life Years)	139	People's Democratic Republic of Algeria	Both	Age-standardized	Colon and rectum cancer	Low physical activity	Rate	2021	8.29375	12.5067	4.90318
DALYs (Disability-Adjusted Life Years)	140	Kingdom of Bahrain	Both	Age-standardized	Colon and rectum cancer	Behavioral risks	Rate	2021	98.0582	144.332	47.14
DALYs (Disability-Adjusted Life Years)	140	Kingdom of Bahrain	Both	Age-standardized	Colon and rectum cancer	Tobacco	Rate	2021	8.78627	13.8836	5.23703
DALYs (Disability-Adjusted Life Years)	89	Kingdom of the Netherlands	Both	Age-standardized	Colon and rectum cancer	High alcohol use	Rate	2021	41.2762	52.6431	31.9922
DALYs (Disability-Adjusted Life Years)	90	Kingdom of Norway	Both	Age-standardized	Colon and rectum cancer	High alcohol use	Rate	2021	25.7354	33.4985	19.0805
DALYs (Disability-Adjusted Life Years)	141	Arab Republic of Egypt	Both	Age-standardized	Colon and rectum cancer	Metabolic risks	Rate	2021	52.6662	80.5181	25.2746
DALYs (Disability-Adjusted Life Years)	132	Republic of Panama	Both	Age-standardized	Colon and rectum cancer	Diet low in calcium	Rate	2021	22.3768	30.8501	15.343
DALYs (Disability-Adjusted Life Years)	141	Arab Republic of Egypt	Both	Age-standardized	Colon and rectum cancer	Diet low in whole grains	Rate	2021	38.1476	59.571	14.8839
DALYs (Disability-Adjusted Life Years)	141	Arab Republic of Egypt	Both	Age-standardized	Colon and rectum cancer	Tobacco	Rate	2021	9.95938	14.6904	5.97549
DALYs (Disability-Adjusted Life Years)	84	Ireland	Both	Age-standardized	Colon and rectum cancer	All risk factors	Rate	2021	183.161	241.115	114.326
DALYs (Disability-Adjusted Life Years)	82	Hellenic Republic	Both	Age-standardized	Colon and rectum cancer	All risk factors	Rate	2021	176.424	228.23	108.206
DALYs (Disability-Adjusted Life Years)	141	Arab Republic of Egypt	Both	Age-standardized	Colon and rectum cancer	Diet low in fiber	Rate	2021	0.176847	0.333959	0.0651364
DALYs (Disability-Adjusted Life Years)	141	Arab Republic of Egypt	Both	Age-standardized	Colon and rectum cancer	High fasting plasma glucose	Rate	2021	17.0728	27.0919	8.36763
DALYs (Disability-Adjusted Life Years)	136	Republic of Paraguay	Both	Age-standardized	Colon and rectum cancer	High body-mass index	Rate	2021	31.3416	53.5116	13.6465
DALYs (Disability-Adjusted Life Years)	141	Arab Republic of Egypt	Both	Age-standardized	Colon and rectum cancer	Diet low in milk	Rate	2021	40.2248	66.011	10.5531
DALYs (Disability-Adjusted Life Years)	141	Arab Republic of Egypt	Both	Age-standardized	Colon and rectum cancer	Behavioral risks	Rate	2021	92.3018	136.501	46.428
DALYs (Disability-Adjusted Life Years)	141	Arab Republic of Egypt	Both	Age-standardized	Colon and rectum cancer	Low physical activity	Rate	2021	13.7555	20.5798	7.9299
DALYs (Disability-Adjusted Life Years)	88	Republic of Malta	Both	Age-standardized	Colon and rectum cancer	Diet high in processed meat	Rate	2021	34.1977	68.315	-8.45873
DALYs (Disability-Adjusted Life Years)	87	Grand Duchy of Luxembourg	Both	Age-standardized	Colon and rectum cancer	Diet high in processed meat	Rate	2021	35.7301	72.2603	-8.71995
DALYs (Disability-Adjusted Life Years)	77	Republic of Cyprus	Both	Age-standardized	Colon and rectum cancer	All risk factors	Rate	2021	148.355	196.577	92.1091
DALYs (Disability-Adjusted Life Years)	134	Tropical Latin America	Both	Age-standardized	Colon and rectum cancer	High body-mass index	Rate	2021	36.0397	57.632	15.2021
DALYs (Disability-Adjusted Life Years)	138	North Africa and Middle East	Both	Age-standardized	Colon and rectum cancer	Smoking	Rate	2021	8.83429	12.4134	5.43708
DALYs (Disability-Adjusted Life Years)	83	Republic of Iceland	Both	Age-standardized	Colon and rectum cancer	Diet high in processed meat	Rate	2021	24.1266	49.6667	-5.82189
DALYs (Disability-Adjusted Life Years)	90	Kingdom of Norway	Both	Age-standardized	Colon and rectum cancer	Dietary risks	Rate	2021	153.328	238.921	26.0611
DALYs (Disability-Adjusted Life Years)	89	Kingdom of the Netherlands	Both	Age-standardized	Colon and rectum cancer	Dietary risks	Rate	2021	172.42	276.508	33.8466
DALYs (Disability-Adjusted Life Years)	88	Republic of Malta	Both	Age-standardized	Colon and rectum cancer	All risk factors	Rate	2021	176.31	232.675	106.367
DALYs (Disability-Adjusted Life Years)	90	Kingdom of Norway	Both	Age-standardized	Colon and rectum cancer	Diet high in processed meat	Rate	2021	50.212	99.2979	-12.7777
DALYs (Disability-Adjusted Life Years)	87	Grand Duchy of Luxembourg	Both	Age-standardized	Colon and rectum cancer	All risk factors	Rate	2021	184.493	236.596	114.73
DALYs (Disability-Adjusted Life Years)	83	Republic of Iceland	Both	Age-standardized	Colon and rectum cancer	All risk factors	Rate	2021	142.736	189.802	85.8919
DALYs (Disability-Adjusted Life Years)	90	Kingdom of Norway	Both	Age-standardized	Colon and rectum cancer	All risk factors	Rate	2021	218.109	281.324	129.989
DALYs (Disability-Adjusted Life Years)	89	Kingdom of the Netherlands	Both	Age-standardized	Colon and rectum cancer	Diet high in processed meat	Rate	2021	42.6009	86.3211	-10.9387
DALYs (Disability-Adjusted Life Years)	135	Federative Republic of Brazil	Both	Age-standardized	Colon and rectum cancer	Diet high in red meat	Rate	2021	47.655	93.7819	-0.0342668
DALYs (Disability-Adjusted Life Years)	140	Kingdom of Bahrain	Both	Age-standardized	Colon and rectum cancer	Smoking	Rate	2021	8.78627	13.8836	5.23703
DALYs (Disability-Adjusted Life Years)	89	Kingdom of the Netherlands	Both	Age-standardized	Colon and rectum cancer	All risk factors	Rate	2021	258.11	336.191	158.34
DALYs (Disability-Adjusted Life Years)	137	North Africa and Middle East	Both	Age-standardized	Colon and rectum cancer	Smoking	Rate	2021	8.83429	12.4134	5.43708
DALYs (Disability-Adjusted Life Years)	142	Islamic Republic of Iran	Both	Age-standardized	Colon and rectum cancer	Metabolic risks	Rate	2021	36.3364	55.2488	16.727
DALYs (Disability-Adjusted Life Years)	136	Republic of Paraguay	Both	Age-standardized	Colon and rectum cancer	Diet high in red meat	Rate	2021	39.8999	82.2036	-0.028119
DALYs (Disability-Adjusted Life Years)	139	People's Democratic Republic of Algeria	Both	Age-standardized	Colon and rectum cancer	Smoking	Rate	2021	4.17502	6.38105	2.35769
[truncated: 1,729 more rows]
